# Supplementary material for: An open-label, pilot study of veliparib and lapatinib in patients with metastatic, triple-negative breast cancer
Source: Breast Cancer Res. 2021 Mar 4;23:30. doi: 10.1186/s13058-021-01408-9 (PMC7934554; doi:10.1186/s13058-021-01408-9)
Supplement: Supplementary file 2 — Additional file 2. Independent Pathway Analysis details. This spreadsheet contains the data results from IPA. [file 13058_2021_1408_MOESM2_ESM.xls]

## Sheet: Sheet0
© 2000-2020 QIAGEN. All rights reserved.
Analysis Details for My Projects->EddyYufeng->DEresults-New.AnnotationPR
Workspace	My Projects
Project	EddyYufeng
Analysis	DEresults-New.AnnotationPR
Date	Fri Dec 04 12:00:50 PST 2020
Analysis ID	23212952
Analysis Settings
Cutoff before duplicate resolution	true
Resolve duplicate on	Expression logfoldchange
Color using	Expression logfoldchange
Cutoff for Expression logfoldchange	--
Cutoff for Expression pvalue	--
Reference set	Ingenuity Knowledge Base (Genes Only)
Relationship to include	Direct and Indirect
Includes Endogenous Chemicals	Yes
Optional Analyses	My Pathways My List
Filter Summary
Consider only molecules and/or relationships where
(confidence = Experimentally Observed) AND
(mol. types = biologic drug OR canonical pathway OR chemical - endogenous mammalian OR chemical - endogenous non-mammalian OR chemical - kinase inhibitor OR chemical - other OR chemical - protease inhibitor OR chemical drug OR chemical reagent OR chemical toxicant OR complex OR cytokine OR disease OR enzyme OR function OR fusion gene/product OR G-protein coupled receptor OR group OR growth factor…
Canonical Pathways for My Projects->EddyYufeng->DEresults-New.AnnotationPR
Ingenuity Canonical Pathways	-log(p-value)	zScore	Ratio	Molecules
Sirtuin Signaling Pathway	0.283		0.00344	MAPK3
PPARα/RXRα Activation	0.418		0.00524	MAPK3
Mitochondrial Dysfunction	0.456		0.00585	APH1B
Gustation Pathway	0.493		0.00649	PDE9A
Phagosome Maturation	0.5		0.00662	HLA-DRA
Aryl Hydrocarbon Receptor Signaling	0.519		0.00699	MAPK3
Cellular Effects of Sildenafil (Viagra)	0.551		0.00763	CALML5
White Adipose Tissue Browning Pathway	0.557		0.00775	FGFR2
Endocannabinoid Neuronal Synapse Pathway	0.56		0.00781	MAPK3
Gαi Signaling	0.569		0.008	MAPK3
Cholecystokinin/Gastrin-mediated Signaling	0.587		0.0084	MAPK3
Neuroprotective Role of THOP1 in Alzheimer's Disease	0.596		0.00862	GZMA
Gαs Signaling	0.627		0.00935	MAPK3
PPAR Signaling	0.634		0.00952	MAPK3
Salvage Pathways of Pyrimidine Ribonucleotides	0.66		0.0102	MAPK3
TGF-β Signaling	0.668		0.0104	MAPK3
GABA Receptor Signaling	0.672		0.0105	GABRP
BMP signaling pathway	0.716		0.0118	MAPK3
HIPPO signaling	0.716		0.0118	PPP2R1A
Apelin Adipocyte Signaling Pathway	0.73		0.0122	MAPK3
Cyclins and Cell Cycle Regulation	0.734		0.0123	PPP2R1A
VDR/RXR Activation	0.749		0.0128	CCL5
Dopamine Receptor Signaling	0.754		0.013	PPP2R1A
Regulation of Cellular Mechanics by Calpain Protease	0.77		0.0135	MAPK3
Basal Cell Carcinoma Signaling	0.781		0.0139	PTCH1
ERK5 Signaling	0.781		0.0139	BAD
Ephrin B Signaling	0.781		0.0139	MAPK3
Agrin Interactions at Neuromuscular Junction	0.792		0.0143	MAPK3
IL-10 Signaling	0.792		0.0143	CCR5
Remodeling of Epithelial Adherens Junctions	0.804		0.0147	HGF
Eicosanoid Signaling	0.816		0.0152	PLA2G3
Mitotic Roles of Polo-Like Kinase	0.816		0.0152	PPP2R1A
Pyridoxal 5'-phosphate Salvage Pathway	0.816		0.0152	MAPK3
Phospholipases	0.822		0.0154	PLA2G3
Activation of IRF by Cytosolic Pattern Recognition Receptors	0.834		0.0159	STAT1
Semaphorin Signaling in Neurons	0.854		0.0167	MAPK3
Glutamate Receptor Signaling	0.874		0.0175	CALML5
UVC-Induced MAPK Signaling	0.92		0.0196	MAPK3
Assembly of RNA Polymerase II Complex	0.928		0.02	GTF2H2
Primary Immunodeficiency Signaling	0.928		0.02	CD8A
Cell Cycle: G2/M DNA Damage Checkpoint Regulation	0.936		0.0204	BRCA1
nNOS Signaling in Neurons	0.953		0.0213	CALML5
PFKFB4 Signaling Pathway	0.962		0.0217	MAPK3
Role of Oct4 in Mammalian Embryonic Stem Cell Pluripotency	0.962		0.0217	BRCA1
Osteoarthritis Pathway	0.977		0.00909	NOTCH1,PTCH1
tRNA Splicing	0.99		0.0233	PDE9A
nNOS Signaling in Skeletal Muscle Cells	1.01		0.0244	CALML5
Calcium Signaling	1.02		0.00971	CALML5,MAPK3
Inhibition of Matrix Metalloproteases	1.03		0.0256	MMP7
Superpathway of Inositol Phosphate Compounds	1.05		0.0101	PIK3CG,PIK3R3
Cell Cycle Regulation by BTG Family Proteins	1.05		0.027	PPP2R1A
Clathrin-mediated Endocytosis Signaling	1.07		0.0104	PIK3CG,PIK3R3
IL-17A Signaling in Fibroblasts	1.07		0.0286	MAPK3
Nucleotide Excision Repair Pathway	1.07		0.0286	GTF2H2
Ephrin Receptor Signaling	1.09		0.0106	MAPK3,PIK3CG
Xenobiotic Metabolism CAR Signaling Pathway	1.09		0.0106	MAPK3,PPP2R1A
4-1BB Signaling in T Lymphocytes	1.11		0.0312	MAPK3
Sonic Hedgehog Signaling	1.15		0.0345	PTCH1
GNRH Signaling	1.15		0.0116	CALML5,MAPK3
Wnt/β-catenin Signaling	1.15		0.0116	MMP7,PPP2R1A
3-phosphoinositide Biosynthesis	1.19		0.012	PIK3CG,PIK3R3
Dopamine-DARPP32 Feedback in cAMP Signaling	1.2		0.0123	CALML5,PPP2R1A
Vitamin-C Transport	1.23		0.0417	GJB2
Epithelial Adherens Junction Signaling	1.25		0.0132	HGF,NOTCH1
Endoplasmic Reticulum Stress Pathway	1.29		0.0476	EIF2AK3
Cardiac β-adrenergic Signaling	1.31		0.0142	PDE9A,PPP2R1A
Semaphorin Neuronal Repulsive Signaling Pathway	1.32		0.0144	PIK3CG,PIK3R3
DNA damage-induced 14-3-3σ Signaling	1.33		0.0526	BRCA1
GADD45 Signaling	1.33		0.0526	BRCA1
Granzyme A Signaling	1.33		0.0526	GZMA
Iron homeostasis signaling pathway	1.33		0.0146	HBB,MAPK3
Adipogenesis pathway	1.35		0.0149	FGFR2,GTF2H2
Phagosome Formation	1.36		0.015	PIK3CG,PIK3R3
Synaptic Long Term Potentiation	1.38		0.0155	CALML5,MAPK3
Atherosclerosis Signaling	1.39		0.0157	CCR2,PLA2G3
G Beta Gamma Signaling	1.42		0.0164	MAPK3,PIK3CG
Inhibition of ARE-Mediated mRNA Degradation Pathway	1.42		0.0164	MAPK3,PPP2R1A
IL-15 Production	1.43		0.0165	FGFR2,STAT1
p38 MAPK Signaling	1.45		0.0169	PLA2G3,STAT1
DNA Double-Strand Break Repair by Homologous Recombination	1.46		0.0714	BRCA1
Glycogen Degradation III	1.46		0.0714	TYMP
Antioxidant Action of Vitamin C	1.51		0.0183	MAPK3,PLA2G3
CDK5 Signaling	1.52		0.0185	MAPK3,PPP2R1A
Paxillin Signaling	1.52		0.0185	PIK3CG,PIK3R3
Glycogen Degradation II	1.53		0.0833	TYMP
Phospholipase C Signaling	1.53		0.0113	CALML5,MAPK3,PLA2G3
NER Pathway	1.56		0.0194	GTF2H2,RBX1
SAPK/JNK Signaling	1.57		0.0196	PIK3CG,PIK3R3
Virus Entry via Endocytic Pathways	1.57		0.0196	PIK3CG,PIK3R3
Apoptosis Signaling	1.58		0.02	BAD,MAPK3
Signaling by Rho Family GTPases	1.59		0.0119	MAPK3,PIK3CG,PIK3R3
ATM Signaling	1.61		0.0206	BRCA1,PPP2R1A
Amyotrophic Lateral Sclerosis Signaling	1.61		0.0206	PIK3CG,PIK3R3
Bladder Cancer Signaling	1.61		0.0206	MAPK3,MMP7
α-Adrenergic Signaling	1.62		0.0208	CALML5,MAPK3
Regulation of IL-2 Expression in Activated and Anergic T Lymphocytes	1.67		0.0222	CALML5,MAPK3
Crosstalk between Dendritic Cells and Natural Killer Cells	1.68		0.0225	HLA-DRA,KLRC4-KLRK1/KLRK1
Salvage Pathways of Pyrimidine Deoxyribonucleotides	1.7		0.125	TYMP
Systemic Lupus Erythematosus Signaling	1.7		0.0131	MAPK3,PIK3CG,PIK3R3
cAMP-mediated signaling	1.71		0.0132	CALML5,MAPK3,PDE9A
Actin Cytoskeleton Signaling	1.71		0.0132	MAPK3,PIK3CG,PIK3R3
TR/RXR Activation	1.72		0.0238	PIK3CG,PIK3R3
Sperm Motility	1.73		0.0135	CALML5,FGFR2,PLA2G3
Role of BRCA1 in DNA Damage Response	1.76		0.025	BRCA1,STAT1
BEX2 Signaling Pathway	1.77		0.0253	BAD,PPP2R1A
AMPK Signaling	1.78		0.014	PIK3CG,PIK3R3,PPP2R1A
Integrin Signaling	1.79		0.0141	MAPK3,PIK3CG,PIK3R3
Thrombin Signaling	1.81		0.0144	MAPK3,PIK3CG,PIK3R3
FcγRIIB Signaling in B Lymphocytes	1.82		0.0267	PIK3CG,PIK3R3
TREM1 Signaling	1.82		0.0267	MAPK3,NOD2
Melatonin Signaling	1.85		0.0278	CALML5,MAPK3
IL-8 Signaling	1.86		0.015	MAPK3,PIK3CG,PIK3R3
Small Cell Lung Cancer Signaling	1.86		0.0282	PIK3CG,PIK3R3
RAR Activation	1.89		0.0155	GTF2H2,PIK3CG,PIK3R3
Sertoli Cell-Sertoli Cell Junction Signaling	1.89		0.0155	CLDN3,CLDN4,MAPK3
Nur77 Signaling in T Lymphocytes	1.9		0.0294	CALML5,MAPK3
Creatine-phosphate Biosynthesis	1.9		0.2	CKB
Synaptic Long Term Depression	1.92		0.0159	MAPK3,PLA2G3,PPP2R1A
NF-κB Signaling	1.99		0.0168	FGFR2,PIK3CG,PIK3R3
Tec Kinase Signaling	2.03		0.0173	PIK3CG,PIK3R3,STAT1
Germ Cell-Sertoli Cell Junction Signaling	2.04		0.0175	MAPK3,PIK3CG,PIK3R3
Role of CHK Proteins in Cell Cycle Checkpoint Control	2.04		0.0351	BRCA1,PPP2R1A
Unfolded protein response	2.06		0.0357	EIF2AK3,HSPA2
Tight Junction Signaling	2.06		0.0179	CLDN3,CLDN4,PPP2R1A
CXCR4 Signaling	2.07		0.018	MAPK3,PIK3CG,PIK3R3
Glioblastoma Multiforme Signaling	2.08		0.0182	MAPK3,PIK3CG,PIK3R3
HMGB1 Signaling	2.08		0.0182	MAPK3,PIK3CG,PIK3R3
Axonal Guidance Signaling	2.1		0.0101	MAPK3,MMP7,PIK3CG,PIK3R3,PTCH1
HOTAIR Regulatory Pathway	2.12		0.0187	MMP7,PIK3CG,PIK3R3
Necroptosis Signaling Pathway	2.14		0.0191	PLA2G3,PYCARD,STAT1
Amyloid Processing	2.15		0.04	APH1B,MAPK3
Hematopoiesis from Pluripotent Stem Cells	2.17		0.0408	CD8A,CD8B
Ephrin A Signaling	2.21		0.0426	PIK3CG,PIK3R3
Corticotropin Releasing Hormone Signaling	2.24		0.0207	CALML5,MAPK3,PTCH1
iNOS Signaling	2.24		0.0444	CALML5,STAT1
IL-23 Signaling Pathway	2.26		0.0455	PIK3CG,PIK3R3
Hereditary Breast Cancer Signaling	2.28		0.0214	BRCA1,PIK3CG,PIK3R3
BAG2 Signaling Pathway	2.28		0.0465	HSPA2,MAPK3
Oncostatin M Signaling	2.28		0.0465	MAPK3,STAT1
PI3K Signaling in B Lymphocytes	2.3		0.0217	CALML5,MAPK3,PIK3CG
MIF Regulation of Innate Immunity	2.3		0.0476	MAPK3,PLA2G3
Role of IL-17F in Allergic Inflammatory Airway Diseases	2.3		0.0476	CCL4,MAPK3
G-Protein Coupled Receptor Signaling	2.31		0.0147	MAPK3,PDE9A,PIK3CG,PIK3R3
Androgen Signaling	2.31		0.0221	CALML5,GTF2H2,MAPK3
Human Embryonic Stem Cell Pluripotency	2.32		0.0222	FGFR2,PIK3CG,PIK3R3
MSP-RON Signaling In Cancer Cells Pathway	2.33		0.0224	MAPK3,PIK3CG,PIK3R3
Gα12/13 Signaling	2.36		0.0229	MAPK3,PIK3CG,PIK3R3
P2Y Purigenic Receptor Signaling Pathway	2.4		0.0236	MAPK3,PIK3CG,PIK3R3
Interferon Signaling	2.43		0.0556	SOCS1,STAT1
Reelin Signaling in Neurons	2.45		0.0246	MAPK3,PIK3CG,PIK3R3
Rac Signaling	2.46		0.0248	MAPK3,PIK3CG,PIK3R3
Opioid Signaling Pathway	2.47	0	0.0162	BAD,CALML5,MAPK3,PIK3CG
Role of NANOG in Mammalian Embryonic Stem Cell Pluripotency	2.48		0.0252	MAPK3,PIK3CG,PIK3R3
MIF-mediated Glucocorticoid Regulation	2.48		0.0588	MAPK3,PLA2G3
Protein Kinase A Signaling	2.49	-1	0.0125	BAD,CALML5,MAPK3,PDE9A,PTCH1
Sphingosine-1-phosphate Signaling	2.5		0.0256	MAPK3,PIK3CG,PIK3R3
Role of Tissue Factor in Cancer	2.51		0.0259	MAPK3,PIK3CG,PIK3R3
Cardiac Hypertrophy Signaling	2.51	1	0.0167	CALML5,MAPK3,PIK3CG,PIK3R3
Huntington's Disease Signaling	2.53		0.0169	HSPA2,MAPK3,PIK3CG,PIK3R3
NGF Signaling	2.53		0.0263	MAPK3,PIK3CG,PIK3R3
EIF2 Signaling	2.62	1	0.0179	EIF2AK3,MAPK3,PIK3CG,PIK3R3
PAK Signaling	2.62		0.0283	MAPK3,PIK3CG,PIK3R3
Role of p14/p19ARF in Tumor Suppression	2.62		0.069	PIK3CG,PIK3R3
Neuregulin Signaling	2.63		0.0286	BAD,MAPK3,PIK3R3
FAK Signaling	2.64		0.0288	MAPK3,PIK3CG,PIK3R3
Mouse Embryonic Stem Cell Pluripotency	2.65		0.0291	MAPK3,PIK3CG,PIK3R3
Neuropathic Pain Signaling In Dorsal Horn Neurons	2.68		0.0297	MAPK3,PIK3CG,PIK3R3
Role of NFAT in Cardiac Hypertrophy	2.69	1	0.0187	CALML5,MAPK3,PIK3CG,PIK3R3
Apelin Cardiomyocyte Signaling Pathway	2.7		0.0303	MAPK3,PIK3CG,PIK3R3
p53 Signaling	2.72		0.0306	BRCA1,PIK3CG,PIK3R3
mTOR Signaling	2.72	1	0.019	MAPK3,PIK3CG,PIK3R3,PPP2R1A
IL-17A Signaling in Gastric Cells	2.75		0.08	CCL5,MAPK3
ErbB Signaling	2.77		0.0319	MAPK3,PIK3CG,PIK3R3
Fcγ Receptor-mediated Phagocytosis in Macrophages and Monocytes	2.77		0.0319	MAPK3,PIK3CG,PIK3R3
Melanocyte Development and Pigmentation Signaling	2.77		0.0319	MAPK3,PIK3CG,PIK3R3
IL-22 Signaling	2.78		0.0833	MAPK3,STAT1
Role of JAK1, JAK2 and TYK2 in Interferon Signaling	2.78		0.0833	SOCS1,STAT1
Gap Junction Signaling	2.81		0.0202	GJB2,MAPK3,PIK3CG,PIK3R3
Differential Regulation of Cytokine Production in Intestinal Epithelial Cells by IL-17A and IL-17F	2.82		0.087	CCL4,CCL5
Altered T Cell and B Cell Signaling in Rheumatoid Arthritis	2.82		0.0333	HLA-DMB,HLA-DOB,HLA-DRA
Cardiac Hypertrophy Signaling (Enhanced)	2.83	0	0.0121	CALML5,FGFR2,MAPK3,PDE9A,PIK3CG,PIK3R3
ILK Signaling	2.88	1	0.0211	MAPK3,PIK3CG,PIK3R3,PPP2R1A
Endothelin-1 Signaling	2.9	2	0.0213	MAPK3,PIK3CG,PIK3R3,PLA2G3
HER-2 Signaling in Breast Cancer	2.91		0.0357	BAD,PIK3CG,PIK3R3
LPS-stimulated MAPK Signaling	2.92		0.0361	MAPK3,PIK3CG,PIK3R3
PEDF Signaling	2.94		0.0366	MAPK3,PIK3CG,PIK3R3
Inflammasome pathway	2.94		0.1	NOD2,PYCARD
IL-17 Signaling	2.97		0.0375	MAPK3,PIK3CG,PIK3R3
Role of MAPK Signaling in the Pathogenesis of Influenza	2.97		0.0375	CCL5,MAPK3,PLA2G3
Thyroid Cancer Signaling	2.99		0.038	MAPK3,PIK3CG,PIK3R3
Cdc42 Signaling	3		0.0227	HLA-DMB,HLA-DOB,HLA-DPA1,HLA-DRA
Antiproliferative Role of Somatostatin Receptor 2	3.02		0.039	MAPK3,PIK3CG,PIK3R3
GDNF Family Ligand-Receptor Interactions	3.03		0.0395	MAPK3,PIK3CG,PIK3R3
Macropinocytosis Signaling	3.03		0.0395	HGF,PIK3CG,PIK3R3
Neurotrophin/TRK Signaling	3.03		0.0395	MAPK3,PIK3CG,PIK3R3
Differential Regulation of Cytokine Production in Macrophages and T Helper Cells by IL-17A and IL-17F	3.04		0.111	CCL4,CCL5
Angiopoietin Signaling	3.05		0.04	BAD,PIK3CG,PIK3R3
IL-15 Signaling	3.05		0.04	MAPK3,PIK3CG,PIK3R3
Estrogen-Dependent Breast Cancer Signaling	3.07		0.0405	MAPK3,PIK3CG,PIK3R3
Leptin Signaling in Obesity	3.07		0.0405	MAPK3,PIK3CG,PIK3R3
Glioma Invasiveness Signaling	3.09		0.0411	MAPK3,PIK3CG,PIK3R3
Regulation of eIF4 and p70S6K Signaling	3.1	1	0.0241	MAPK3,PIK3CG,PIK3R3,PPP2R1A
eNOS Signaling	3.17	0	0.0252	CALML5,HSPA2,PIK3CG,PIK3R3
Gαq Signaling	3.18	1	0.0253	CALML5,MAPK3,PIK3CG,PIK3R3
Breast Cancer Regulation by Stathmin1	3.18	2.64575	0.0118	CCR2,CCR5,HGF,MAPK3,PIK3CG,PIK3R3,PPP2R1A
Senescence Pathway	3.2	1.34164	0.0182	CALML5,MAPK3,PIK3CG,PIK3R3,PPP2R1A
Protein Ubiquitination Pathway	3.22		0.0183	BRCA1,CRYAB,HSPA2,PSMB7,RBX1
CD40 Signaling	3.23		0.0462	MAPK3,PIK3CG,PIK3R3
IL-17A Signaling in Airway Cells	3.25		0.0469	MAPK3,PIK3CG,PIK3R3
Relaxin Signaling	3.26		0.0267	MAPK3,PDE9A,PIK3CG,PIK3R3
Endocannabinoid Cancer Inhibition Pathway	3.34	0	0.028	BAD,MAPK3,PIK3CG,PIK3R3
Insulin Receptor Signaling	3.37	1	0.0286	BAD,MAPK3,PIK3CG,PIK3R3
Cancer Drug Resistance By Drug Efflux	3.38		0.0517	MAPK3,PIK3CG,PIK3R3
MSP-RON Signaling Pathway	3.38		0.0517	CCR2,PIK3CG,PIK3R3
Insulin Secretion Signaling Pathway	3.44	1.34164	0.0205	EIF2AK3,MAPK3,PIK3CG,PIK3R3,STAT1
Hepatic Fibrosis Signaling Pathway	3.45	1.63299	0.016	CALML5,CCL5,MAPK3,PIK3CG,PIK3R3,PTCH1
IL-12 Signaling and Production in Macrophages	3.46		0.0301	MAPK3,PIK3CG,PIK3R3,STAT1
Lymphotoxin β Receptor Signaling	3.49		0.0566	MAPK3,PIK3CG,PIK3R3
14-3-3-mediated Signaling	3.53	1	0.0315	BAD,MAPK3,PIK3CG,PIK3R3
IL-6 Signaling	3.55	1	0.0317	MAPK3,PIK3CG,PIK3R3,SOCS1
Autoimmune Thyroid Disease Signaling	3.6		0.0612	HLA-DMB,HLA-DOB,HLA-DRA
Graft-versus-Host Disease Signaling	3.62		0.0625	HLA-DMB,HLA-DOB,HLA-DRA
HGF Signaling	3.63	2	0.0333	HGF,MAPK3,PIK3CG,PIK3R3
Role of PKR in Interferon Induction and Antiviral Response	3.66		0.0339	HSPA2,MAPK3,PYCARD,STAT1
Role of Osteoblasts, Osteoclasts and Chondrocytes in Rheumatoid Arthritis	3.66		0.0229	BAD,CALML5,MAPK3,PIK3CG,PIK3R3
Fc Epsilon RI Signaling	3.67	2	0.0342	MAPK3,PIK3CG,PIK3R3,PLA2G3
fMLP Signaling in Neutrophils	3.69	1	0.0345	CALML5,MAPK3,PIK3CG,PIK3R3
Apelin Endothelial Signaling Pathway	3.7	1	0.0348	CALML5,MAPK3,PIK3CG,PIK3R3
Endocannabinoid Developing Neuron Pathway	3.7	1	0.0348	BRCA1,MAPK3,PIK3CG,PIK3R3
Apelin Pancreas Signaling Pathway	3.73		0.0682	EIF2AK3,PIK3CG,PIK3R3
Role of Hypercytokinemia/hyperchemokinemia in the Pathogenesis of Influenza	3.76		0.0698	CCL4,CCL5,CCR5
Estrogen Receptor Signaling	3.77	0	0.0183	BAD,MAPK3,MMP7,NOTCH1,PIK3CG,PIK3R3
Glioma Signaling	3.77	1	0.0364	CALML5,MAPK3,PIK3CG,PIK3R3
Telomerase Signaling	3.82	1	0.0374	MAPK3,PIK3CG,PIK3R3,PPP2R1A
Adrenomedullin signaling pathway	3.87	1.34164	0.0254	BAD,CALML5,MAPK3,PIK3CG,PIK3R3
Natural Killer Cell Signaling	3.87	2.23607	0.0254	HSPA2,KLRC4-KLRK1/KLRK1,MAPK3,PIK3CG,PIK3R3
Role of Macrophages, Fibroblasts and Endothelial Cells in Rheumatoid Arthritis	3.88		0.0192	CALML5,CCL5,MAPK3,PIK3CG,PIK3R3,SOCS1
Chronic Myeloid Leukemia Signaling	3.88		0.0388	BAD,MAPK3,PIK3CG,PIK3R3
Synaptogenesis Signaling Pathway	3.89	0	0.0192	BAD,CALML5,MAPK3,PIK3CG,PIK3R3,RASGRF1
Leukocyte Extravasation Signaling	3.91		0.0259	CLDN3,CLDN4,MMP7,PIK3CG,PIK3R3
Docosahexaenoic Acid (DHA) Signaling	3.93		0.0789	BAD,PIK3CG,PIK3R3
CREB Signaling in Neurons	3.94	1.41421	0.0134	CALML5,CCR2,CCR5,FGFR2,HGF,MAPK3,PIK3CG,PIK3R3
Nitric Oxide Signaling in the Cardiovascular System	3.95	1	0.0404	CALML5,MAPK3,PIK3CG,PIK3R3
VEGF Signaling	3.95	1	0.0404	BAD,MAPK3,PIK3CG,PIK3R3
NRF2-mediated Oxidative Stress Response	3.95		0.0265	EIF2AK3,MAPK3,PIK3CG,PIK3R3,RBX1
Production of Nitric Oxide and Reactive Oxygen Species in Macrophages	3.95	1.34164	0.0265	MAPK3,PIK3CG,PIK3R3,PPP2R1A,STAT1
Notch Signaling	3.96		0.0811	APH1B,LFNG,NOTCH1
UVA-Induced MAPK Signaling	3.97	2	0.0408	MAPK3,PIK3CG,PIK3R3,STAT1
B Cell Receptor Signaling	3.99	0.447214	0.0269	BAD,CALML5,MAPK3,PIK3CG,PIK3R3
B Cell Development	4		0.0833	HLA-DMB,HLA-DOB,HLA-DRA
PI3K/AKT Signaling	4	-0.447214	0.027	BAD,MAPK3,PIK3CG,PIK3R3,PPP2R1A
CCR5 Signaling in Macrophages	4.04	1	0.0426	CALML5,CCL4,CCL5,CCR5
Acute Phase Response Signaling	4.05	-0.447214	0.0278	MAPK3,PIK3CG,PIK3R3,SOCS1,SOCS2
Role of JAK2 in Hormone-like Cytokine Signaling	4.07		0.0882	SOCS1,SOCS2,STAT1
Xenobiotic Metabolism Signaling	4.09		0.0209	EIF2AK3,MAPK3,PIK3CG,PIK3R3,PPP2R1A,RBX1
Prostate Cancer Signaling	4.09		0.044	BAD,MAPK3,PIK3CG,PIK3R3
OX40 Signaling Pathway	4.11		0.0444	HLA-DMB,HLA-DOB,HLA-DPA1,HLA-DRA
Acute Myeloid Leukemia Signaling	4.13	1	0.0449	BAD,MAPK3,PIK3CG,PIK3R3
RANK Signaling in Osteoclasts	4.13	1	0.0449	CALML5,MAPK3,PIK3CG,PIK3R3
Erythropoietin Signaling	4.13	0.447214	0.0289	BAD,HBB,MAPK3,PIK3CG,PIK3R3
Allograft Rejection Signaling	4.19		0.0465	HLA-DMB,HLA-DOB,HLA-DPA1,HLA-DRA
PDGF Signaling	4.19	2	0.0465	MAPK3,PIK3CG,PIK3R3,STAT1
Systemic Lupus Erythematosus In B Cell Signaling Pathway	4.19	0.816497	0.0218	BAD,CALML5,MAPK3,PIK3CG,PIK3R3,STAT1
Regulation Of The Epithelial Mesenchymal Transition In Development Pathway	4.23	1	0.0476	APH1B,BRCA1,NOTCH1,PTCH1
VEGF Family Ligand-Receptor Interactions	4.23	2	0.0476	MAPK3,PIK3CG,PIK3R3,PLA2G3
Aldosterone Signaling in Epithelial Cells	4.32		0.0316	CRYAB,HSPA2,MAPK3,PIK3CG,PIK3R3
Role of Pattern Recognition Receptors in Recognition of Bacteria and Viruses	4.37	2.23607	0.0325	CCL5,MAPK3,NOD2,PIK3CG,PIK3R3
Colorectal Cancer Metastasis Signaling	4.39	0.816497	0.0237	BAD,MAPK3,MMP7,PIK3CG,PIK3R3,STAT1
NF-κB Activation by Viruses	4.4		0.0526	CCR5,MAPK3,PIK3CG,PIK3R3
Coronavirus Pathogenesis Pathway	4.43	1.34164	0.0333	CCL5,EIF2AK3,MAPK3,PYCARD,STAT1
Non-Small Cell Lung Cancer Signaling	4.47	1	0.0548	BAD,MAPK3,PIK3CG,PIK3R3
T Helper Cell Differentiation	4.47		0.0548	HLA-DMB,HLA-DOB,HLA-DRA,STAT1
Role of JAK family kinases in IL-6-type Cytokine Signaling	4.48		0.12	MAPK3,SOCS1,STAT1
Xenobiotic Metabolism General Signaling Pathway	4.53	1.34164	0.035	EIF2AK3,MAPK3,PIK3CG,PIK3R3,RBX1
GM-CSF Signaling	4.54	2	0.0571	MAPK3,PIK3CG,PIK3R3,STAT1
Type II Diabetes Mellitus Signaling	4.54		0.0352	MAPK3,PIK3CG,PIK3R3,SOCS1,SOCS2
SPINK1 General Cancer Pathway	4.57	1	0.058	GZMA,MAPK3,PIK3CG,PIK3R3
Ovarian Cancer Signaling	4.59	1	0.036	BRCA1,MAPK3,MMP7,PIK3CG,PIK3R3
ErbB4 Signaling	4.62		0.0597	APH1B,MAPK3,PIK3CG,PIK3R3
PTEN Signaling	4.63	0	0.0368	BAD,FGFR2,MAPK3,PIK3CG,PIK3R3
Calcium-induced T Lymphocyte Apoptosis	4.64	1	0.0606	CALML5,HLA-DMB,HLA-DOB,HLA-DRA
STAT3 Pathway	4.65	-0.447214	0.037	FGFR2,HGF,MAPK3,SOCS1,SOCS2
ErbB2-ErbB3 Signaling	4.67	1	0.0615	BAD,MAPK3,PIK3CG,PIK3R3
Thrombopoietin Signaling	4.72	2	0.0635	MAPK3,PIK3CG,PIK3R3,STAT1
p70S6K Signaling	4.74	0.447214	0.0388	BAD,MAPK3,PIK3CG,PIK3R3,PPP2R1A
IL-2 Signaling	4.78	1	0.0656	MAPK3,PIK3CG,PIK3R3,SOCS1
Endometrial Cancer Signaling	4.81	1	0.0667	BAD,MAPK3,PIK3CG,PIK3R3
CCR3 Signaling in Eosinophils	4.83	2	0.0403	CALML5,MAPK3,PIK3CG,PIK3R3,PLA2G3
CNTF Signaling	4.9	2	0.0702	MAPK3,PIK3CG,PIK3R3,STAT1
GP6 Signaling Pathway	4.91	-0.447214	0.042	CALML5,COL11A1,COL27A1,PIK3CG,PIK3R3
Renin-Angiotensin Signaling	4.93	2	0.0424	CCL5,MAPK3,PIK3CG,PIK3R3,STAT1
EGF Signaling	4.96	2	0.0727	MAPK3,PIK3CG,PIK3R3,STAT1
Role of IL-17A in Arthritis	4.99		0.0741	CCL5,MAPK3,PIK3CG,PIK3R3
UVB-Induced MAPK Signaling	5.06	2	0.0769	BAD,MAPK3,PIK3CG,PIK3R3
Agranulocyte Adhesion and Diapedesis	5.07		0.0312	CCL4,CCL5,CCL8,CLDN3,CLDN4,MMP7
Regulation Of The Epithelial Mesenchymal Transition By Growth Factors Pathway	5.12	1.63299	0.0319	CLDN3,FGFR2,HGF,MAPK3,PIK3CG,PIK3R3
Melanoma Signaling	5.12	1	0.08	BAD,MAPK3,PIK3CG,PIK3R3
Granulocyte Adhesion and Diapedesis	5.34		0.0349	CCL4,CCL5,CCL8,CLDN3,CLDN4,MMP7
Communication between Innate and Adaptive Immune Cells	5.37		0.0521	CCL4,CCL5,CD8A,CD8B,HLA-DRA
CTLA4 Signaling in Cytotoxic T Lymphocytes	5.53		0.0562	CD8A,CD8B,PIK3CG,PIK3R3,PPP2R1A
Ceramide Signaling	5.56	0.447214	0.0568	BAD,MAPK3,PIK3CG,PIK3R3,PPP2R1A
Antigen Presentation Pathway	5.56		0.103	HLA-DMB,HLA-DOB,HLA-DPA1,HLA-DRA
PKCθ Signaling in T Lymphocytes	5.6	2.44949	0.0387	HLA-DMB,HLA-DOB,HLA-DRA,MAPK3,PIK3CG,PIK3R3
FGF Signaling	5.66	1.34164	0.0595	FGFR2,HGF,MAPK3,PIK3CG,PIK3R3
Glucocorticoid Receptor Signaling	5.68		0.0195	BRCA1,CCL5,GTF2H2,HSPA2,MAPK3,PIK3CG,PIK3R3,PLA2G3,STAT1
Systemic Lupus Erythematosus In T Cell Signaling Pathway	5.75	2.12132	0.024	HLA-DMB,HLA-DOB,HLA-DPA1,HLA-DRA,MAPK3,PIK3CG,PIK3R3,PPP2R1A
FLT3 Signaling in Hematopoietic Progenitor Cells	5.76	1.34164	0.0625	BAD,MAPK3,PIK3CG,PIK3R3,STAT1
Renal Cell Carcinoma Signaling	5.76	2	0.0625	HGF,MAPK3,PIK3CG,PIK3R3,RBX1
IL-3 Signaling	5.79	1.34164	0.0633	BAD,MAPK3,PIK3CG,PIK3R3,STAT1
IL-9 Signaling	5.86		0.121	PIK3CG,PIK3R3,SOCS2,STAT1
Pathogenesis of Multiple Sclerosis	5.91		0.333	CCL4,CCL5,CCR5
Role of JAK1 and JAK3 in γc Cytokine Signaling	6.08		0.0725	MAPK3,PIK3CG,PIK3R3,SOCS1,STAT1
HIF1α Signaling	6.1	0.377964	0.0341	HGF,HSPA2,MAPK3,MMP7,PIK3CG,PIK3R3,RBX1
ERK/MAPK Signaling	6.14	1.13389	0.0347	BAD,MAPK3,PIK3CG,PIK3R3,PLA2G3,PPP2R1A,STAT1
Molecular Mechanisms of Cancer	6.2		0.0225	APH1B,BAD,BRCA1,MAPK3,NOTCH1,PIK3CG,PIK3R3,PTCH1,RASGRF1
CD28 Signaling in T Helper Cells	6.23		0.0496	CALML5,HLA-DMB,HLA-DOB,HLA-DRA,PIK3CG,PIK3R3
Role of PI3K/AKT Signaling in the Pathogenesis of Influenza	6.25	2.23607	0.0781	CCL5,CCR5,MAPK3,PIK3CG,PIK3R3
Hepatic Fibrosis / Hepatic Stellate Cell Activation	6.39		0.0376	CCL5,CCR5,COL11A1,COL27A1,FGFR2,HGF,STAT1
Dendritic Cell Maturation	6.42	2.64575	0.038	HLA-DMB,HLA-DOB,HLA-DRA,MAPK3,PIK3CG,PIK3R3,STAT1
Type I Diabetes Mellitus Signaling	6.45		0.0541	HLA-DMB,HLA-DOB,HLA-DRA,SOCS1,SOCS2,STAT1
Role of NFAT in Regulation of the Immune Response	6.47	1.88982	0.0387	CALML5,HLA-DMB,HLA-DOB,HLA-DRA,MAPK3,PIK3CG,PIK3R3
Pancreatic Adenocarcinoma Signaling	6.5	0.816497	0.055	BAD,MAPK3,NOTCH1,PIK3CG,PIK3R3,STAT1
Tumor Microenvironment Pathway	6.55	1.13389	0.0398	BAD,HGF,MAPK3,MMP7,PDCD1LG2,PIK3CG,PIK3R3
T Cell Receptor Signaling	6.57		0.0566	CALML5,CD8A,CD8B,MAPK3,PIK3CG,PIK3R3
IGF-1 Signaling	6.62	0	0.0577	BAD,MAPK3,PIK3CG,PIK3R3,SOCS1,SOCS2
IL-4 Signaling	7.15		0.0706	HLA-DMB,HLA-DOB,HLA-DRA,PIK3CG,PIK3R3,SOCS1
Prolactin Signaling	7.27	0.816497	0.0741	MAPK3,PIK3CG,PIK3R3,SOCS1,SOCS2,STAT1
Chemokine Signaling	7.31	1.63299	0.075	CALML5,CCL4,CCL5,CCR5,MAPK3,PIK3CG
JAK/Stat Signaling	7.31	0.816497	0.075	MAPK3,PIK3CG,PIK3R3,SOCS1,SOCS2,STAT1
Regulation of the Epithelial-Mesenchymal Transition Pathway	7.59		0.0417	APH1B,CLDN3,FGFR2,HGF,MAPK3,NOTCH1,PIK3CG,PIK3R3
Growth Hormone Signaling	7.62	0.816497	0.0845	MAPK3,PIK3CG,PIK3R3,SOCS1,SOCS2,STAT1
iCOS-iCOSL Signaling in T Helper Cells	7.93	1.88982	0.0631	BAD,CALML5,HLA-DMB,HLA-DOB,HLA-DRA,PIK3CG,PIK3R3
PD-1, PD-L1 cancer immunotherapy pathway	8.07	-2.23607	0.066	HLA-DMB,HLA-DOB,HLA-DPA1,HLA-DRA,PDCD1LG2,PIK3CG,PIK3R3
IL-7 Signaling Pathway	9.01	1.13389	0.0897	BAD,HGF,MAPK3,PIK3CG,PIK3R3,SOCS1,STAT1
Th2 Pathway	10.3	0.447214	0.0662	APH1B,CCR5,HLA-DMB,HLA-DOB,HLA-DPA1,HLA-DRA,NOTCH1,PIK3CG,PIK3R3
MSP-RON Signaling In Macrophages Pathway	11	-0.333333	0.0796	HLA-DMB,HLA-DOB,HLA-DPA1,HLA-DRA,MAPK3,PIK3CG,PIK3R3,SOCS1,STAT1
Neuroinflammation Signaling Pathway	11	2.7136	0.04	APH1B,CCL5,GABRP,HLA-DMB,HLA-DOB,HLA-DRA,MAPK3,PIK3CG,PIK3R3,PLA2G3,PYCARD,STAT1
T Cell Exhaustion Signaling Pathway	12.3	0.816497	0.0629	HLA-DMB,HLA-DOB,HLA-DPA1,HLA-DRA,LAG3,MAPK3,PDCD1LG2,PIK3CG,PIK3R3,PPP2R1A,STAT1
Th1 and Th2 Activation Pathway	13.9		0.0702	APH1B,CCR5,CD8A,HLA-DMB,HLA-DOB,HLA-DPA1,HLA-DRA,NOTCH1,PIK3CG,PIK3R3,SOCS1,STAT1
Th1 Pathway	15.8	1.66667	0.0992	APH1B,CCR5,CD8A,HLA-DMB,HLA-DOB,HLA-DPA1,HLA-DRA,NOTCH1,PIK3CG,PIK3R3,SOCS1,STAT1
Upstream Regulators for My Projects->EddyYufeng->DEresults-New.AnnotationPR
Analysis	ID	Upstream Regulator	Expr Log Ratio	Molecule Type	Predicted Activation State	Activation z-score	Notes	Bias Term	Bias-corrected z-score	p-value of overlap	Target molecules in dataset	Mechanistic Network
DEresults-New.AnnotationPR		progesterone		chemical - endogenous mammalian		-0.612		0.083	-0.914	7.26e-13	BRCA1,CCL5,CCR2,CCR5,CLDN3,CLDN4,CRYAB,FGFR2,GJB2,HGF,HSPA2,MMP7,PBX3,PYCARD,SOCS1,STAT1,TYMP	AGT,Ap1,CEBPB,GATA3,IL1B,IL6,IRF1,MEF2C,NFkB (complex),PPARG,RELA,SP1,STAT1,STAT3,STAT6,TGFB1,TNF,progesterone
DEresults-New.AnnotationPR		IL27		cytokine	Activated	3.101		0.17	2.572	3.48e-12	CCL4,CCL5,HLA-DMB,HLA-DOB,HLA-DPA1,HLA-DRA,LAG3,PDCD1LG2,SOCS1,STAT1	Ap1,BCL10,IFNG,IL10,IL27,IRF3,IRF8,NFKB1,NFkB (complex),RELA,STAT1,STAT2,STAT3,STAT6
DEresults-New.AnnotationPR		lipopolysaccharide		chemical drug	Activated	2.105		0.162	1.371	4.59e-12	CALML5,CCL4,CCL5,CCL8,CCR2,CCR5,CD8A,CRYAB,EIF2AK3,GJB2,GZMA,HGF,HLA-DMB,HLA-DOB,MMP7,NOD2,NOTCH1,PDCD1LG2,PIK3CG,PTCH1,PYCARD,SOCS1,SOCS2,STAT1,TYMP	Ap1,CEBPB,IFNB1,IFNG,IL10,IL1B,IL6,IRF1,IRF3,IRF8,NFkB (complex),RELA,SP1,STAT1,STAT3,STAT6,lipopolysaccharide
DEresults-New.AnnotationPR		IL1B		cytokine	Activated	2.369		0.13	1.831	2.06e-11	CCL4,CCL5,CCL8,CCR2,CCR5,CRYAB,EIF2AK3,FGFR2,HGF,HLA-DRA,MMP7,NOTCH1,PDCD1LG2,PLA2G3,SOCS1,SOCS2,STAT1,TYMP	Ap1,CEBPB,GATA3,IFNG,IL1B,IL6,NFkB (complex),RELA,SP1,STAT1,STAT3,STAT6,TGFB1,TNF
DEresults-New.AnnotationPR		beta-estradiol		chemical - endogenous mammalian		-0.941		0.137	-1.564	4.25e-11	BRCA1,CCL4,CCL5,CCR2,CCR5,CKB,CLDN3,CLDN4,COL11A1,FGFR2,GABRP,GJB2,GZMA,HBB,HGF,HSPA2,MAPK3,MMP7,NOTCH1,PIK3R3,PROM1,PTCH1,RASGRF1,SOCS1,SOCS2,STAT1	Ap1,CEBPB,ESR1,ESR2,GATA3,IL6,NFkB (complex),RELA,SP1,STAT1,STAT3,TGFB1,beta-estradiol
DEresults-New.AnnotationPR		IL12 (family)		group		0.138		0.173	-0.363	8.06e-11	BAD,CCL4,CCL5,CCR5,CD8A,KLRC4-KLRK1/KLRK1,MAPK3,SOCS2,STAT1	IL12 (family),IL21,IL4,IRF1,NFkB (complex),STAT,STAT1,STAT2,STAT3,STAT6
DEresults-New.AnnotationPR		IL10		cytokine		0.481		0.043	0.345	9.83e-11	CCL4,CCL5,CCR2,CCR5,GZMA,HGF,KLRC4-KLRK1/KLRK1,LAG3,NOD2,PDCD1LG2,PIK3CG,SOCS1,STAT1	Ap1,CEBPB,IFN alpha/beta,IFNG,IL10,IL12 (complex),IL6,NFkB (complex),RELA,SP1,STAT1,STAT2,STAT3,STAT6
DEresults-New.AnnotationPR		EBI3		cytokine	Activated	2.599		0.19	2.104	1.02e-10	HLA-DMB,HLA-DOB,HLA-DPA1,HLA-DRA,LAG3,PDCD1LG2,STAT1	EBI3,IFNG,IL27,NFKB1,NFkB (complex),STAT1,STAT3,STAT6
DEresults-New.AnnotationPR		IFNG		cytokine	Activated	2.969		0.131	2.408	2.24e-10	CCL4,CCL5,CCL8,CCR2,CCR5,EIF2AK3,GJB2,HLA-DMB,HLA-DOB,HLA-DRA,KLRC4-KLRK1/KLRK1,LAG3,NOD2,NOTCH1,PDCD1LG2,PROM1,SOCS1,SOCS2,STAT1,TYMP	Ap1,CEBPB,IFNG,IL10,IL1B,IL27,IL6,IRF1,IRF3,IRF8,NFKB1,NFkB (complex),RELA,SP1,STAT1,STAT3,STAT6
DEresults-New.AnnotationPR		Klrk1		transmembrane receptor		1.823	bias	0.295	1.105	3.88e-10	CCL4,CCL5,CCR5,GZMA,LAG3,STAT1
DEresults-New.AnnotationPR		bortezomib		chemical drug		0.218		0.03	0.13	6.52e-10	BAD,BNIP3,BRCA1,CCL4,CCL5,CRYAB,EIF2AK3,NOTCH1,PSMB7,PTCH1	AKT1,BCL10,E2F1,NFkB (complex),SP1,TP53,bortezomib
DEresults-New.AnnotationPR		IL15		cytokine	Activated	2.552		0.193	1.947	1.12e-09	CCL4,CCL5,CCR2,CD8A,CD8B,KLRC4-KLRK1/KLRK1,MAPK3,NOTCH1,PIK3R3,RBX1,SOCS1,SOCS2	Ap1,GATA3,IL12 (family),IL15,IL2,IRF1,IRF7,Interferon alpha,NFkB (complex),STAT1,STAT2,STAT3,STAT6,TLR2
DEresults-New.AnnotationPR		dexamethasone		chemical drug		-1.846		0.043	-2.049	1.62e-09	BAD,BNIP3,BRCA1,CCL4,CCL5,CCR2,CD8B,COL11A1,COL27A1,CRYAB,GZMA,HGF,HLA-DMB,HLA-DOB,HLA-DPA1,HLA-DRA,KLRC4-KLRK1/KLRK1,LAG3,MAPK3,NOTCH1,SOCS1,SOCS2,STAT1	Ap1,CEBPB,IGF1,IL12 (complex),IL6,MAP2K1,NFE2L2,RELA,SP1,STAT3,STAT6,TP53,dexamethasone
DEresults-New.AnnotationPR		Immunoglobulin		complex		0.831		0.031	0.732	1.86e-09	BAD,CCL4,CCL5,CCL8,CCR2,CD8A,EIF2AK3,FGFR2,LAG3,PLA2G3,PYCARD,SOCS1,STAT1,TYMP	Ap1,CEBPB,IL17A,IL1B,IRF1,Immunoglobulin,LDL,NFkB (complex),STAT1,STAT2,STAT3,STAT6
DEresults-New.AnnotationPR		IL4		cytokine		1.614		0.174	0.991	2.76e-09	BCL11A,BNIP3,CCL4,CCL5,CCL8,CCR5,CD8A,GZMA,HGF,HLA-DMB,LFNG,MAPK3,PDCD1LG2,SOCS1,SOCS2,STAT1	CCL5,CEBPB,IL12 (complex),IL4,IRF1,IRF7,Interferon alpha,MAPK1,NFkB (complex),STAT1,STAT2,STAT3,STAT6
DEresults-New.AnnotationPR		TNF		cytokine		1.047		0.116	0.554	3.34e-09	CCL4,CCL5,CCR2,CCR5,CLDN4,COL27A1,CRYAB,FGFR2,HGF,HLA-DRA,LFNG,MMP7,NOD2,NOTCH1,PIK3CG,PLA2G3,PYCARD,SOCS1,SOCS2,STAT1,TYMP	Ap1,CEBPB,IFNB1,IL1B,IL6,IRF1,NFKB1,NFKBIA,NFkB (complex),RELA,SP1,STAT1,STAT3,STAT6,TLR2,TNF
DEresults-New.AnnotationPR		IFNB1		cytokine		1.428		0.147	0.998	3.48e-09	CCL4,CCL5,CCR5,CRYAB,KLRC4-KLRK1/KLRK1,NOD2,NOTCH1,PTCH1,SOCS1,STAT1	Ap1,CEBPB,IFNAR1,IFNB1,IL10,IL12B,IL6,IRF1,IRF3,IRF8,RELA,SP1,STAT1,STAT2,STAT3
DEresults-New.AnnotationPR		TNNI3		transporter	Activated	2	bias	0.333	1.333	1.24e-08	CCL4,CCL5,CCR2,CCR5
DEresults-New.AnnotationPR		fluticasone propionate		chemical drug		-1.444		0.012	-1.478	1.32e-08	CCL5,CCL8,GJB2,HLA-DMB,HLA-DPA1,HLA-DRA,MMP7,STAT1
DEresults-New.AnnotationPR		TGFB1		growth factor		-0.012		0.106	-0.459	1.41e-08	BAD,CCL4,CCL5,CCL8,CCR2,CCR5,CLDN4,COL11A1,FGFR2,GJB2,GZMA,HGF,KLRC4-KLRK1/KLRK1,MAPK3,MMP7,NOTCH1,PROM1,SOCS1,STAT1,TYMP	Ap1,CEBPB,ESR1,ESR2,IL1B,IL6,IRF1,LDL,NFkB (complex),RELA,SP1,STAT1,STAT3,STAT6,TGFB1,beta-estradiol
DEresults-New.AnnotationPR		medroxyprogesterone acetate		chemical drug		-1.286		0.23	-2.04	2.07e-08	CCL4,CCL5,CCR5,CKB,COL11A1,HGF,MMP7,PTCH1,RASGRF1,SOCS1,STAT1	Ap1,CEBPB,ESR1,ESR2,IL6,RELA,SP1,STAT3,beta-estradiol,medroxyprogesterone acetate
DEresults-New.AnnotationPR		SPP1		cytokine		0.184		0.205	-0.39	2.23e-08	BAD,BRCA1,CCL4,CCL5,CCR2,FGFR2,MMP7,NOTCH1	AKT1,BCL10,CEBPB,GATA3,IRF5,MAP2K1,NFE2L2,NFkB (complex),SPP1,STAT1,STAT3,TGFB1,TP53,hyaluronic acid
DEresults-New.AnnotationPR		TCR		complex		0.776		0.211	0.27	3.4e-08	CCL4,CCL5,CCR2,CCR5,CD8B,GZMA,PIK3R3,SOCS1,SOCS2,STAT1	CD28,CD3,GATA3,IL10,IL2,IRF3,IRF8,NFATC2,PARP1,SP1,STAT1,STAT3,TBX21,TCR
DEresults-New.AnnotationPR		STAT3		transcription regulator		0.475		0.166	0.003	5.18e-08	CCL4,CCL5,CCR5,HBB,HGF,KLRC4-KLRK1/KLRK1,MMP7,NOTCH1,PDCD1LG2,PROM1,SOCS1,STAT1	Ap1,CEBPB,IL10,IL1B,IL6,IRF1,IRF3,IRF8,RELA,SP1,STAT1,STAT3,STAT6
DEresults-New.AnnotationPR		IL12 (complex)		complex		1.952		0.216	1.53	5.75e-08	CCL4,CCL5,CCR2,CCR5,GZMA,KLRC4-KLRK1/KLRK1,SOCS1,SOCS2	Ap1,CEBPB,GATA3,IFNG,IL10,IL12 (complex),IL2,IL21,IL6,IRF3,IRF8,NFkB (complex),RELA,SP1,STAT,STAT1,STAT3,STAT6
DEresults-New.AnnotationPR		IL2		cytokine	Activated	2.041		0.201	1.494	5.85e-08	CCL4,CCL5,CCR2,CCR5,CD8A,FGFR2,GZMA,KLRC4-KLRK1/KLRK1,PIK3R3,PTCH1,SOCS1,SOCS2	GATA3,HIF1A,IL10,IL12 (complex),IL18,IL2,IRF3,IRF8,LYN,NFkB (complex),STAT1,STAT3,STAT6
DEresults-New.AnnotationPR		IL6		cytokine		1.472		0.173	0.918	7.5e-08	CCL4,CCL5,CCR2,CCR5,CRYAB,HGF,LAG3,MMP7,NOTCH1,PROM1,SOCS1,SOCS2,STAT1	Ap1,CEBPB,IL10,IL1B,IL6,IRF1,IRF3,IRF5,IRF7,IRF8,NFkB (complex),RELA,STAT1,STAT3,STAT6,TNF,Tlr
DEresults-New.AnnotationPR		ERK1/2		group		1.854		0.202	1.26	8.11e-08	APH1B,BRCA1,CCL4,CCL5,CCL8,EIF2AK3,FGFR2,MAPK3,TYMP
DEresults-New.AnnotationPR		U0126		chemical - kinase inhibitor		-1.102		-0.216	-0.435	1.15e-07	BAD,CCL4,CCL5,CCR2,CLDN4,EIF2AK3,FGFR2,MAPK3,SOCS1,STAT1,TYMP	CEBPB,ERK,IL1B,IRF1,NFkB (complex),RELA,STAT1,STAT2,STAT3,STAT6,TNF,U0126
DEresults-New.AnnotationPR		filgrastim		biologic drug	Inhibited	-2.373		-0.08	-2.123	1.57e-07	CCL4,CCL5,COL27A1,GZMA,HLA-DMB,HLA-DPA1,HLA-DRA,KLRC4-KLRK1/KLRK1,SOCS1,STAT1
DEresults-New.AnnotationPR		Pam3-Cys-Ser-Lys4		chemical reagent		0.975		0.225	0.531	1.67e-07	CCL4,CCL5,CCL8,CCR2,CCR5,MAPK3,STAT1	Ap1,CCL3,CEBPB,IL10,IL12 (family),IL1B,IRF1,IRF3,IRF8,NFkB (complex),Pam3-Cys-Ser-Lys4,STAT1,STAT3,STAT6,TLR2
DEresults-New.AnnotationPR		KLF2		transcription regulator		1.118		-0.056	1.23	4e-07	CCL4,CCL5,CCR2,CCR5,HBB,NOTCH1,STAT1	CCL5,HIF1A,KLF2,NFkB (complex),STAT1,STAT3
DEresults-New.AnnotationPR		salmonella minnesota R595 lipopolysaccharides		chemical - endogenous non-mammalian	Activated	2.412	bias	0.333	1.608	6.48e-07	CCL4,CCL5,CCL8,HLA-DMB,HLA-DPA1,HLA-DRA	NFkB (complex),STAT1,salmonella minnesota R595 lipopolysaccharides
DEresults-New.AnnotationPR		PSMB11		peptidase		0	bias	-0.268	0.657	7.14e-07	CCL5,CLDN3,CLDN4,COL27A1,PDCD1LG2,PIK3CG
DEresults-New.AnnotationPR		CD40LG		cytokine		1.42	bias	0.275	0.652	7.32e-07	BNIP3,CCL4,CCL5,CCR2,CCR5,CD8A,SOCS1,STAT1,TYMP	CD40LG,CEBPB,IL12 (complex),IL12B,IL4,IRF1,IRF7,Immunoglobulin,Interferon alpha,NFkB (complex),STAT1,STAT2,STAT3,STAT6
DEresults-New.AnnotationPR		decitabine		chemical drug		-0.882		0.128	-1.319	7.66e-07	BCL11A,BNIP3,CCL5,CCR2,CD8A,MMP7,NOTCH1,PDE9A,PTCH1,RBX1,SOCS1,STAT1	IRF9,STAT1,STAT2,decitabine
DEresults-New.AnnotationPR		TP53		transcription regulator		0.055		0.04	-0.082	8.33e-07	BAD,BNIP3,BRCA1,CCL4,CCL5,CKB,CRYAB,EIF2AK3,HGF,MAPK3,NOTCH1,PIK3CG,PIK3R3,PROM1,PTCH1,PYCARD,SOCS2,STAT1	AKT1,BCL10,CEBPB,E2F1,IGFBP3,MAP2K1,NFE2L2,NFkB (complex),SP1,STAT1,TP53
DEresults-New.AnnotationPR		NFATC2		transcription regulator		0.447		0.15	0.111	9.82e-07	CCL5,CCR5,CRYAB,MAPK3,SOCS1,SOCS2,STAT1	Ap1,CEBPB,IL12 (family),IL12B,IL4,IL6,IRF1,NFATC2,RELA,SP1,STAT1,STAT3,STAT6,TNF
DEresults-New.AnnotationPR		CD44		other		1.89		0.242	1.25	1.05e-06	CCL4,CCL5,CCR2,CCR5,CD8A,CD8B,MMP7	Ap1,CD44,CEBPB,GATA3,IL12 (complex),IL2,IL6,NFkB (complex),PTGS2,RELA,SP1,SPP1,STAT3,STAT6
DEresults-New.AnnotationPR		PTX3		other		-1.981		-0.226	-1.533	1.14e-06	CCL4,CCL5,CCR2,CCR5	Ap1,CEBPB,IL6,PTX3,RELA,SP1,STAT3
DEresults-New.AnnotationPR		Tcf7		transcription regulator		-0.314		-0.011	-0.285	1.52e-06	BRCA1,CCL4,CCR2,GZMA,LAG3,SOCS2,STAT1
DEresults-New.AnnotationPR		CCL5	2.35	cytokine		1.296	bias	0.306	0.626	1.66e-06	CCL4,CCL5,CCR5,MAPK3,STAT1	Ap1,CCL3,CCL5,CEBPB,IL4,IRF1,IRF3,ITGAM,MAPK1,STAT1,STAT3,STAT6
DEresults-New.AnnotationPR		PD98059		chemical - kinase inhibitor		-0.873		-0.21	-0.232	1.81e-06	BNIP3,CCL4,CCL5,CCR2,EIF2AK3,HGF,MAPK3,MMP7,SOCS2,TYMP	Ap1,CEBPB,E2F1,ERBB2,HIF1A,IL1B,IL6,IRF1,NFKB1,PD98059,RELA,SP1,STAT1,STAT3,STAT6,TNFRSF1A,TP53
DEresults-New.AnnotationPR		cyclosporin A		biologic drug		-1.765		-0.1	-1.472	1.97e-06	BAD,CCL4,CCL5,CCR5,CD8B,CLDN4,EIF2AK3,GZMA,SOCS1	FLT3LG,IL12 (complex),IRF5,LYN,NFkB (complex),STAT1,STAT3,STAT6,cyclosporin A,hyaluronic acid
DEresults-New.AnnotationPR		HIF1A		transcription regulator	Inhibited	-2.021		0.227	-2.645	2.01e-06	BNIP3,BRCA1,CCL5,CCR2,CCR5,KLRC4-KLRK1/KLRK1,MMP7,NOTCH1,PROM1	Ap1,CEBPB,HIF1A,IL6,RELA,SP1,STAT1,STAT3
DEresults-New.AnnotationPR		IL7		cytokine	Activated	2.396		0.215	1.88	2.11e-06	BAD,CCL4,CD8A,CD8B,KLRC4-KLRK1/KLRK1,SOCS1
DEresults-New.AnnotationPR		NR1H3		ligand-dependent nuclear receptor						2.15e-06	CCL4,CCL5,CCR2,CCR5,LAG3,PTCH1,SOCS1	NR1H3,Nr1h,cholesterol
DEresults-New.AnnotationPR		tretinoin		chemical - endogenous mammalian		1.619		0.108	1.239	2.19e-06	BNIP3,BRCA1,CCL4,CCR5,GTF2H2,GZMA,HLA-DMB,HSPA2,MMP7,NOTCH1,PIK3CG,PROM1,PTCH1,RASGRF1,SOCS1,STAT1	PRKCD,TP53,tretinoin
DEresults-New.AnnotationPR		LDLR		transporter						2.21e-06	CCL4,CCL5,CCR2,CCR5,LAG3,PSMB7,SOCS1	Ap1,IFNG,IL17A,LDL,LDLR,NFkB (complex),Nr1h,STAT1,STAT3,STAT6,cholesterol
DEresults-New.AnnotationPR		Tnf (family)		group		1.671		0.187	1.22	2.28e-06	CCL4,CCL5,CCL8,CCR5,CLDN4,TYMP	Ap1,ERK,IL1,IRF3,ITGAM,NFKB1,STAT1,STAT3,Tnf (family)
DEresults-New.AnnotationPR		CORT		other		-1.982		-0.208	-1.569	2.37e-06	CCL4,CCL5,CCR2,CCR5
DEresults-New.AnnotationPR		IGFBP3		other		1.154		-0.045	1.243	2.37e-06	BAD,CCL4,CCL5,STAT1	AKT1,BCL10,CEBPB,IGF1,IGFBP3,MAPK1,NFkB (complex),SP1,STAT1,STAT2,STAT3,TP53
DEresults-New.AnnotationPR		Z-LLL-CHO		chemical - protease inhibitor		-0.103		0.172	-0.58	2.51e-06	BAD,CCL5,CLDN4,CRYAB,EIF2AK3,HBB,PSMB7,STAT1
DEresults-New.AnnotationPR		NRBP2		kinase						2.57e-06	BAD,NOTCH1,PROM1
DEresults-New.AnnotationPR		cytokine		group	Activated	2.391	bias	0.264	1.76	2.65e-06	CCL5,KLRC4-KLRK1/KLRK1,PDCD1LG2,SOCS1,SOCS2,TYMP	IRF1,IRF7,NFkB (complex),STAT,STAT1,STAT2,STAT3,STAT6,cytokine
DEresults-New.AnnotationPR		GATA3		transcription regulator		0.555		0.031	0.486	3.08e-06	BCL11A,CCL4,CCL5,CCR2,CCR5,GZMA,NOTCH1	GATA3,HIF1A,IL10,IRF3,IRF8,STAT1,STAT3
DEresults-New.AnnotationPR		prednisolone		chemical drug		-1.134		-0.145	-0.751	3.08e-06	BAD,BNIP3,EIF2AK3,NOTCH1,PIK3CG,SOCS1,STAT1
DEresults-New.AnnotationPR		CIITA		transcription regulator		1.992		0.123	1.748	3.26e-06	HLA-DMB,HLA-DOB,HLA-DPA1,HLA-DRA
DEresults-New.AnnotationPR		PPIF		enzyme		0.447		0.018	0.408	4.41e-06	CCL4,CCL5,CCR2,CCR5,HGF	Ap1,CEBPB,PPIF,STAT1,STAT3
DEresults-New.AnnotationPR		CD3		complex		1.551		0.245	0.873	4.42e-06	CCL4,CCL5,CCR2,CCR5,CD8A,CD8B,GZMA,SOCS1,SOCS2,STAT1	CD3,FOXP3,GATA3,IL12 (complex),IL2,IL21,IL4,IRF1,NFATC2,STAT,STAT3,STAT5A,STAT6,TCR
DEresults-New.AnnotationPR		Ginkgo biloba		chemical drug						5.63e-06	CCL4,CCL5,CCL8
DEresults-New.AnnotationPR		IL21		cytokine	Activated	2.109		0.224	1.637	5.92e-06	CCL4,CCL5,GZMA,KLRC4-KLRK1/KLRK1,SOCS1,SOCS2	Ap1,IL10,IL21,IL4,IRF1,IRF3,IRF8,MYD88,NFKB1,RELA,STAT,STAT1,STAT3,STAT6
DEresults-New.AnnotationPR		MAPK1		kinase		-1.664		0.004	-1.675	5.97e-06	BCL11A,CCL4,CCL5,HBB,LAG3,MAPK3,SOCS2,STAT1	CEBPB,MAPK1,NFATC2,PARP1,SP1
DEresults-New.AnnotationPR		FOXP3		transcription regulator						6.95e-06	BRCA1,CCL5,CCR2,GZMA,LAG3,SOCS2
DEresults-New.AnnotationPR		albuterol		chemical drug						7.03e-06	CCL5,CCR2,CCR5
DEresults-New.AnnotationPR		isopentenyl diphosphate		chemical - endogenous mammalian						7.03e-06	CCL4,CCR2,CCR5	CCL3,STAT3,isopentenyl diphosphate
DEresults-New.AnnotationPR		IL11RA		transmembrane receptor						7.43e-06	CCL4,CCL5,HGF,MMP7	Ap1,CEBPB,IL11RA,STAT1,STAT3
DEresults-New.AnnotationPR		CSF2		cytokine		1.238	bias	0.261	0.503	7.65e-06	BAD,CCL4,CCR2,CCR5,CD8A,HGF,PIK3CG,SOCS1,SOCS2	Ap1,CEBPB,CSF2,IL10,IL12 (complex),IL6,IRF3,IRF8,RELA,SP1,STAT1,STAT3,STAT6,TNF
DEresults-New.AnnotationPR		15-deoxy-delta-12,14 -PGJ 2		chemical - endogenous mammalian		-0.181		-0.11	0.058	7.87e-06	BRCA1,CCL5,HGF,HLA-DRA,SOCS1,STAT1	15-deoxy-delta-12,14 -PGJ 2,Ap1,BCL10,BRCA1,CEBPB,CREBBP,IKBKB,IRF8,JAK2,PPARG,RNA polymerase II,SP1,STAT1,STAT2,STAT3,TP53
DEresults-New.AnnotationPR		poly rI:rC-RNA		biologic drug		1.686		0.226	0.999	8.89e-06	BNIP3,CCL4,CCL5,CCL8,HLA-DMB,NOTCH1,PDCD1LG2,PIK3R3,SOCS1,STAT1	DDX58,IL4,IRF1,IRF3,IRF5,IRF7,NFKB1,NFkB (complex),STAT1,STAT3,STAT6,TLR3,Tlr,poly rI:rC-RNA
DEresults-New.AnnotationPR		ESR1		ligand-dependent nuclear receptor		-1.134		0.048	-1.26	9.03e-06	BRCA1,CCL4,CKB,CLDN4,FGFR2,GJB2,HSPA2,KLRC4-KLRK1/KLRK1,NOTCH1,PPP2R1A,PROM1,PTCH1,SOCS2,STAT1	CEBPB,ESR1,ESR2,STAT3,beta-estradiol
DEresults-New.AnnotationPR		pyrrolidine dithiocarbamate		chemical reagent		-1.446		-0.233	-0.934	9.05e-06	CCL5,CCR2,CCR5,HLA-DRA,MMP7	Ap1,CEBPB,HIF1A,IL1B,IL6,IRF1,RELA,SP1,STAT1,STAT3,STAT6,TNF,pyrrolidine dithiocarbamate
DEresults-New.AnnotationPR		EGF		growth factor		0.42		0.211	-0.166	9.14e-06	BRCA1,CLDN3,EIF2AK3,HGF,MAPK3,NOTCH1,PROM1,PSMB7,STAT1	E2F1,EGF,RB1,SP1,TP53
DEresults-New.AnnotationPR		PRKCD		kinase		-0.126		0.158	-0.504	9.16e-06	BNIP3,CCL5,NOTCH1,PROM1,PTCH1,SOCS1	AKT1,BCL10,E2F1,EGFR,ERBB2,HIF1A,NFkB (complex),PRKCD,RELA,SP1,TP53
DEresults-New.AnnotationPR		TRIM24		transcription regulator		-0.64		-0.226	-0.149	1.03e-05	CCL4,CCL5,SOCS1,SOCS2,STAT1	Ap1,CEBPB,IFNB1,NFkB (complex),RELA,STAT1,STAT2,STAT3,TRIM24
DEresults-New.AnnotationPR		KIT		transmembrane receptor						1.12e-05	CCR2,PPP2R1A,SOCS1,SOCS2,STAT1	JAK,KIT,STAT
DEresults-New.AnnotationPR		Ccl2		cytokine		1.131		0.177	0.78	1.18e-05	CCL4,CCL5,CCR2,HGF	Ap1,CEBPB,Ccl2,IL10,IL1B,IL6,IRF1,IRF3,IRF8,RELA,SP1,STAT1,STAT3,STAT6
DEresults-New.AnnotationPR		ICAM1		transmembrane receptor		-0.283	bias	0.261	-0.799	1.18e-05	CCL4,CCL5,NOTCH1,PROM1	Ap1,CEBPB,ICAM1,IL6,NFkB (complex),RELA,SP1,STAT3,SYK
DEresults-New.AnnotationPR		alefacept		biologic drug		-1.153	bias	-0.321	-0.514	1.18e-05	CCL5,CD8A,SOCS1,STAT1
DEresults-New.AnnotationPR		Tlr		group		1.964	bias	0.295	1.385	1.22e-05	CCL4,CCL5,NOTCH1,SOCS1,STAT1	Ap1,CEBPB,IFNB1,IL6,IRF5,IRF8,NFkB (complex),RELA,SP1,STAT1,STAT2,STAT3,TICAM1,Tlr
DEresults-New.AnnotationPR		ELAVL1		other		1.131		0.209	0.718	1.37e-05	CCL8,CLDN3,HBB,HSPA2,PROM1,STAT1
DEresults-New.AnnotationPR		IL12B		cytokine		1.969		0.216	1.545	1.57e-05	CCL5,CCR5,SOCS1,STAT1	Ap1,CEBPB,IL12B,IL4,IRF1,IRF7,NFkB (complex),STAT1,STAT2,STAT3,STAT6
DEresults-New.AnnotationPR		prostaglandin E2		chemical - endogenous mammalian		-1.259		0.115	-1.532	1.67e-05	CCL4,CCL5,CCL8,CCR5,KLRC4-KLRK1/KLRK1,PIK3CG,SOCS2	Ap1,GATA3,IFNG,IL10,IL12 (complex),IL2,IRF3,IRF8,NFkB (complex),PTGS2,STAT1,STAT3,STAT6,prostaglandin E2
DEresults-New.AnnotationPR		STAT2		transcription regulator						1.67e-05	CCL5,RBX1,SOCS1,STAT1	IFNAR1,IRF1,IRF3,IRF9,NFkB (complex),STAT1,STAT2,STAT3
DEresults-New.AnnotationPR		mitomycin C		chemical drug						1.79e-05	BRCA1,HGF,PYCARD,TYMP
DEresults-New.AnnotationPR		ADORA3		g-protein coupled receptor						2.03e-05	CCL4,CCL5,CCL8	ADORA3,NFkB (complex),STAT1
DEresults-New.AnnotationPR		GNAI3		enzyme						2.03e-05	CCL4,CCL5,CCL8
DEresults-New.AnnotationPR		RNASE1		enzyme						2.03e-05	CCL4,CCL5,CCL8
DEresults-New.AnnotationPR		Interferon alpha		group		1.979		0.21	1.447	2.05e-05	CCL5,CCR5,CD8A,RBX1,SOCS1,SOCS2,STAT1,TYMP	CEBPB,IL12B,IL4,IRF1,IRF9,Interferon alpha,NFkB (complex),STAT1,STAT2,STAT3,STAT6
DEresults-New.AnnotationPR		carbon tetrachloride		chemical toxicant	Activated	2.213		0.21	1.747	2.15e-05	CCL4,CCL5,CCR5,HGF,MAPK3,PROM1	Ap1,CEBPB,GATA3,IGF1,IL6,NFkB (complex),RELA,SP1,STAT1,STAT3,TGFB1,TP53,carbon tetrachloride
DEresults-New.AnnotationPR		ETS1		transcription regulator		-0.469		0.233	-0.869	2.2e-05	BCL11A,BRCA1,CCL5,GZMA,HGF,MMP7
DEresults-New.AnnotationPR		MUC1		other		0.283		0.211	-0.135	2.3e-05	BAD,HGF,HLA-DRA,STAT1
DEresults-New.AnnotationPR		oxaliplatin		chemical drug						2.3e-05	BAD,MMP7,NOTCH1,STAT1
DEresults-New.AnnotationPR		CD3E		transmembrane receptor						2.45e-05	BNIP3,CD8B,PIK3CG,SOCS1
DEresults-New.AnnotationPR		ATP-gamma-S		chemical reagent						2.6e-05	CCL4,CCL8,CCR5,CD8A
DEresults-New.AnnotationPR		epigallocatechin-gallate		chemical drug		-0.503		-0.113	-0.232	2.62e-05	BAD,CCL5,GJB2,NOTCH1,SOCS1,STAT1	AKT1,BCL10,IRF8,JAK2,NFATC2,NFkB (complex),PARP1,SP1,STAT1,STAT2,STAT3,TP53,epigallocatechin-gallate
DEresults-New.AnnotationPR		rosiglitazone		chemical drug		-1.083		0.107	-1.362	2.66e-05	BRCA1,CCL5,CCR2,HGF,HLA-DRA,LFNG,SOCS1,STAT1	CEBPB,IL12B,IRF1,IRF8,JAK2,NFATC2,PARP1,PPARG,RELA,SP1,STAT1,STAT2,STAT3,TNF,rosiglitazone
DEresults-New.AnnotationPR		lipoarabinomannan		chemical - endogenous non-mammalian						2.7e-05	CCL4,CCR5,STAT1	CEBPB,lipoarabinomannan
DEresults-New.AnnotationPR		Map3k7		kinase						2.75e-05	CCL4,CCL5,NOD2,PROM1	Ap1,BCL10,Map3k7,NFKB1,RELA
DEresults-New.AnnotationPR		PLAU		peptidase						2.92e-05	CCL5,CCR5,HGF,PIK3CG
DEresults-New.AnnotationPR		FOXC1		transcription regulator						3.07e-05	LFNG,MMP7,NOTCH1
DEresults-New.AnnotationPR		DDX58		enzyme		1.96	bias	0.295	1.382	3.27e-05	CCL4,CCL5,SOCS1,STAT1	DDX58,IFN Beta,IFNB1,IRF1,IRF7,MAVS,NFkB (complex),RELA,STAT1,STAT2,STAT3
DEresults-New.AnnotationPR		N-acetyl-L-cysteine		chemical drug		-0.896		-0.199	-0.413	3.33e-05	BNIP3,CCL5,CCR2,CCR5,EIF2AK3,HLA-DRA	CEBPB,HIF1A,IL1B,IRF1,N-acetyl-L-cysteine,STAT1,STAT3,STAT6
DEresults-New.AnnotationPR		CCL3		cytokine						3.49e-05	CCL4,CCR5,STAT1	Ap1,CCL3,CEBPB,IL6,RELA,SP1,STAT1,STAT3
DEresults-New.AnnotationPR		NFkB (complex)		complex		1.591	bias	0.284	0.973	3.67e-05	BAD,BCL11A,CCL4,CCL5,CCL8,CCR2,HLA-DMB,NOTCH1,SOCS1	CEBPB,GATA3,HIF1A,NFkB (complex),STAT1,STAT2,STAT3,TGFB1
DEresults-New.AnnotationPR		STAT1	1.68	transcription regulator		1.14		0.226	0.602	4e-05	BAD,CCL4,CCL5,PDCD1LG2,SOCS1,STAT1,TYMP	Ap1,CEBPB,IL10,IL1B,IRF1,IRF3,IRF8,IRF9,Ifn,STAT1,STAT2,STAT3,STAT6
DEresults-New.AnnotationPR		tacrolimus		chemical drug		-1.342		-0.111	-1.093	4.27e-05	CCL4,CCL5,CD8B,GZMA,KLRC4-KLRK1/KLRK1,PROM1
DEresults-New.AnnotationPR		17-alpha-ethinylestradiol		chemical drug	Inhibited	-2.216		0.109	-2.458	4.73e-05	CCL5,CCR2,CCR5,CKB,SOCS1	17-alpha-ethinylestradiol,Ap1,CEBPB,IL6,RELA,SP1,STAT3
DEresults-New.AnnotationPR		Bay 11-7082		chemical - kinase inhibitor		-0.762	bias	-0.299	-0.169	4.98e-05	CCL4,CCL5,CCR2,MMP7	Ap1,Bay 11-7082,CEBPB,IL1B,IL6,IRF1,RELA,SP1,STAT1,STAT3,STAT6
DEresults-New.AnnotationPR		Nr1h		group		-1.077		-0.1	-0.859	5.03e-05	CCL5,CCR2,CCR5,HLA-DOB,PTCH1
DEresults-New.AnnotationPR		RETNLB		other	Activated	2	bias	0.308	1.383	5.23e-05	CCL5,CCR2,CCR5,SOCS2	Ap1,CEBPB,IL6,RELA,RETNLB,SP1,STAT3
DEresults-New.AnnotationPR		IGF1		growth factor		0.572		0.158	0.152	5.4e-05	BAD,BRCA1,CCL4,CCL5,CRYAB,HBB,HGF,MAPK3	CEBPB,E2F1,IGF1,IRF5,MAP2K1,MEF2C,NFE2L2,NFkB (complex),SP1,TP53,hyaluronic acid,hydrogen peroxide
DEresults-New.AnnotationPR		hemozoin		chemical - endogenous non-mammalian						5.5e-05	CCL4,CCR2,CCR5	Ap1,CEBPB,IL10,IL6,IRF3,IRF8,RELA,SP1,STAT1,STAT3,hemozoin
DEresults-New.AnnotationPR		IFN alpha/beta		group		1.982		0.243	1.501	5.76e-05	CCL5,CCR2,SOCS1,STAT1	Ap1,CEBPB,IFN alpha/beta,IFNAR1,IL10,IL12B,IL6,IRF1,IRF3,IRF8,IRF9,RELA,SP1,STAT1,STAT2,STAT3
DEresults-New.AnnotationPR		ESR2		ligand-dependent nuclear receptor		0.277		0.119	0.013	5.83e-05	BRCA1,CCR5,CLDN4,COL11A1,HSPA2,MAPK3,NOTCH1,PROM1,SOCS2	CEBPB,ESR1,ESR2,STAT3,beta-estradiol
DEresults-New.AnnotationPR		TLR4		transmembrane receptor	Activated	2.379	bias	0.251	1.782	5.96e-05	CCL4,CCL5,CCL8,CCR5,NOD2,SOCS1,STAT1	CEBPB,IFNB1,IFNG,IL10,IL12B,IRF1,IRF3,IRF7,IRF8,NFkB (complex),RELA,STAT1,STAT3,STAT6,TLR4
DEresults-New.AnnotationPR		LY294002		chemical - kinase inhibitor		-0.889	bias	-0.254	-0.189	6e-05	BAD,CCL5,CCL8,CCR2,CLDN4,HGF,SOCS2,TYMP	CEBPB,HRAS,IL1B,IRF1,LY294002,STAT1,STAT3,STAT6,TP53
DEresults-New.AnnotationPR		CNTF		cytokine						6.04e-05	NOTCH1,SOCS1,SOCS2,STAT1	CNTF,JAK,PRL,STAT
DEresults-New.AnnotationPR		PML		transcription regulator		1.387		0.009	1.368	6.37e-05	BRCA1,HBB,HLA-DMB,HLA-DRA,STAT1	EP300,PML,SP100
DEresults-New.AnnotationPR		CP 96345		chemical drug						6.37e-05	CCL4,CCR5
DEresults-New.AnnotationPR		IL31RA		transmembrane receptor						6.37e-05	SOCS1,SOCS2
DEresults-New.AnnotationPR		RAP1B		enzyme						6.37e-05	CCL4,CCL5	AKT1,BCL10,NFkB (complex),RAP1B,TP53
DEresults-New.AnnotationPR		U 50488H		chemical reagent						6.37e-05	CCR2,CCR5
DEresults-New.AnnotationPR		LDL		complex		0.277		0.2	-0.111	6.41e-05	BAD,CCL4,CCL5,CCL8,CCR2,SOCS1	IL1A,IRF5,LDL,LYN,NFkB (complex),STAT1,STAT2,STAT3,hyaluronic acid
DEresults-New.AnnotationPR		PSEN1		peptidase						6.46e-05	CCL4,CCL5,CCR5,CKB,LFNG,NOTCH1,SOCS1	Ap1,CEBPB,PSEN1,STAT1,STAT3
DEresults-New.AnnotationPR		KRT17		other						6.74e-05	CCL4,CCL5,CCR5
DEresults-New.AnnotationPR		SATB1		transcription regulator		0.6		-0.057	0.725	6.75e-05	CD8A,HBB,HLA-DMB,HLA-DOB,LAG3
DEresults-New.AnnotationPR		NFYA		transcription regulator						7.26e-05	COL11A1,FGFR2,HLA-DRA,NOTCH1
DEresults-New.AnnotationPR		NR3C1		ligand-dependent nuclear receptor		0.102		0.037	0.03	7.42e-05	BRCA1,CCL4,CCL5,CRYAB,GZMA,MAPK3,NOD2,PDCD1LG2,PIK3R3
DEresults-New.AnnotationPR		ZC3H12C		other						7.43e-05	CCR2,CCR5,STAT1
DEresults-New.AnnotationPR		NPC1		transporter						7.59e-05	CCR2,CCR5,CD8A,STAT1
DEresults-New.AnnotationPR		vorinostat		chemical drug		1.724		0.014	1.691	8.14e-05	BAD,BRCA1,CCR2,CCR5,CD8A,SOCS1
DEresults-New.AnnotationPR		AR		ligand-dependent nuclear receptor		-0.728		0.152	-1.097	8.15e-05	CCL5,CLDN3,FGFR2,HGF,NOTCH1,PDE9A,PTCH1,STAT1
DEresults-New.AnnotationPR		cardiotoxin		chemical - other	Activated	2.236	bias	0.333	1.491	8.19e-05	CCL4,CCL5,CCR2,CCR5,HGF
DEresults-New.AnnotationPR		Ap1		complex	Activated	2	bias	0.302	1.396	8.42e-05	CCL4,CCL5,HBB,MMP7,SOCS1
DEresults-New.AnnotationPR		AGT		growth factor	Activated	2.433		0.172	2.014	8.57e-05	BRCA1,CCL4,CCL5,CCL8,CCR2,CCR5,HGF,SOCS1	AGT,Ap1,BCL10,CEBPB,IKBKB,IL1A,IL1B,IRF1,IRF5,IRF7,LDL,NFKB1,NFkB (complex),STAT1,STAT3,STAT6,TLR4,TP53
DEresults-New.AnnotationPR		E. coli B4 lipopolysaccharide		chemical toxicant		1.747		0.216	1.232	8.63e-05	BAD,CCL4,CCL5,HGF,PYCARD,SOCS1	Ap1,BCL10,CD14,E. coli B4 lipopolysaccharide,IKBKB,NFkB (complex),STAT1,STAT2,STAT3,TP53
DEresults-New.AnnotationPR		BCR-ABL1		fusion gene/product		1.941		0.174	1.604	8.65e-05	BRCA1,PIK3CG,SOCS1,SOCS2
DEresults-New.AnnotationPR		CCL2		cytokine		-0.025		0.141	-0.303	9.03e-05	CCL5,CCR2,NOTCH1,STAT1	Ap1,CCL2,CEBPB,HDL,IL6,Nr1h,RELA,SP1,STAT3
DEresults-New.AnnotationPR		CSF3		cytokine		-1		0.094	-1.189	9.12e-05	CCL5,HGF,HLA-DPA1,HLA-DRA,SOCS1
DEresults-New.AnnotationPR		IKBKB		kinase						9.32e-05	BRCA1,CCL4,CCL5,HGF,SOCS1,SOCS2	Ap1,BCL10,CARD11,CEBPB,IKBKB,IL1B,IL6,IRF1,NFKB1,RELA,SP1,STAT1,STAT3,STAT6
DEresults-New.AnnotationPR		IL5		cytokine		1.706	bias	0.317	0.941	9.5e-05	BNIP3,CCR2,CCR5,LFNG,SOCS1,SOCS2
DEresults-New.AnnotationPR		STAT5A		transcription regulator						9.5e-05	BCL11A,CCR5,GZMA,MMP7,SOCS1,SOCS2
DEresults-New.AnnotationPR		DLX4		transcription regulator						9.54e-05	BRCA1,HBB
DEresults-New.AnnotationPR		obinutuzumab		biologic drug						9.54e-05	CCL4,CCL5
DEresults-New.AnnotationPR		taselisib		chemical drug						9.54e-05	CCL4,CCL5
DEresults-New.AnnotationPR		BRCA1	-1.85	transcription regulator						9.61e-05	BRCA1,CCL5,HBB,NOTCH1,STAT1	Ap1,BRCA1,CEBPB,CREBBP,EP300,KLF13,RNA polymerase II,STAT1,STAT3
DEresults-New.AnnotationPR		SP1		transcription regulator						9.8e-05	CCL5,CKB,CRYAB,HBB,HGF,PROM1,SOCS1,STAT1	CEBPB,E2F1,SP1,TP53
DEresults-New.AnnotationPR		NFKB1		transcription regulator		1.067	bias	0.251	0.569	9.86e-05	CCL4,CCL5,HLA-DMB,MMP7,NOD2,STAT1	Ap1,BCL10,NFKB1,NFKBIA,RELA
DEresults-New.AnnotationPR		forskolin		chemical toxicant		-0.128		0.15	-0.493	0.000105	CCL5,CD8A,CRYAB,FGFR2,HLA-DRA,HSPA2,MAPK3,PPP2R1A,STAT1
DEresults-New.AnnotationPR		PRDM16		transcription regulator						0.000106	CCL5,HGF,STAT1
DEresults-New.AnnotationPR		STAT6		transcription regulator		1.969		0.046	1.877	0.000106	CCL5,CCL8,CCR5,HLA-DMB,PDCD1LG2,SOCS1,SOCS2	IFNG,IL4,IRF1,NFkB (complex),STAT,STAT1,STAT3,STAT6,cytokine
DEresults-New.AnnotationPR		Ifnar		group	Activated	2	bias	0.312	1.375	0.000107	CCL5,CD8A,PDCD1LG2,STAT1	Ifnar,NFkB (complex),STAT1,STAT2,STAT3
DEresults-New.AnnotationPR		NLRP3		other		1.982		-0.05	2.081	0.000107	BRCA1,CCL4,CCL5,CCR5	IL18,NLRP3,STAT3
DEresults-New.AnnotationPR		IL18		cytokine		1.446		0.238	0.922	0.000107	CCL4,CCL5,CCR5,KLRC4-KLRK1/KLRK1,SOCS2	Ap1,CEBPB,GATA3,IFNG,IL18,IL2,IL6,IRF1,NFkB (complex),RELA,SP1,STAT,STAT1,STAT3,STAT6,cytokine
DEresults-New.AnnotationPR		Ifn gamma		complex						0.000111	CCL5,HLA-DRA,SOCS1,STAT1	IRF1,IRF7,IRF8,Ifn gamma,JAK2,NFkB (complex),SP1,STAT1,STAT2,STAT3
DEresults-New.AnnotationPR		RNASE2		enzyme						0.000115	CCL4,CCL5,CCL8	NFkB (complex),RNASE2,STAT1
DEresults-New.AnnotationPR		CEBPB		transcription regulator		1.202		0.22	0.774	0.000123	CCL4,CCL5,CCR5,FGFR2,HBB,HGF,STAT1	Ap1,CEBPB,IL10,IL12 (family),IL6,IRF3,IRF8,RELA,SP1,STAT1,STAT3
DEresults-New.AnnotationPR		CERK		kinase						0.000125	CCL4,CCL5,TYMP
DEresults-New.AnnotationPR		naringenin		chemical - endogenous non-mammalian						0.000125	CCL4,CCL5,CLDN4
DEresults-New.AnnotationPR		CLEC2A		other						0.000133	CCL4,CCL5
DEresults-New.AnnotationPR		KLRB1		transmembrane receptor						0.000133	CCL4,CCL5	IL17A,KLRB1,STAT1
DEresults-New.AnnotationPR		TRIM8		other						0.000133	CCL5,SOCS1
DEresults-New.AnnotationPR		ULBP2		transmembrane receptor						0.000133	CCL4,KLRC4-KLRK1/KLRK1
DEresults-New.AnnotationPR		vinorelbine		chemical drug						0.000133	CCL5,TYMP
DEresults-New.AnnotationPR		SERPINE2		other						0.000135	CCL4,CCL5,PTCH1
DEresults-New.AnnotationPR		TLR2		transmembrane receptor		1.41		0.189	1	0.000137	CCL4,CCL5,CCR2,CCR5,SOCS1	Ap1,CEBPB,IL10,IL12 (complex),IL6,IRF3,IRF5,IRF8,NFkB (complex),Pam3-Cys-Ser-Lys4,RELA,SP1,STAT1,STAT3,STAT6,TICAM1,TLR2
DEresults-New.AnnotationPR		APP		other		1.496		0.124	1.232	0.000137	APH1B,BAD,CCL4,CCL5,CCR5,CKB,HGF,PPP2R1A,PYCARD,SOCS1	APP,Ap1,BCL10,IKBKB,LDL,LYN,NFkB (complex),PSEN1,STAT1,STAT3,TLR2,TP53
DEresults-New.AnnotationPR		MAP2K1		kinase						0.00014	BAD,BRCA1,CCL4,CCL5,CRYAB	AKT1,Ap1,BCL10,FAS,IKBKB,IRF3,ITGAM,MAP2K1,NFE2L2,NFkB (complex),TP53
DEresults-New.AnnotationPR		PLAUR		transmembrane receptor						0.000157	CCL5,EIF2AK3,SOCS1	IRF8,JAK2,PLAUR,SP1,STAT1,STAT2,STAT3
DEresults-New.AnnotationPR		GLI2		transcription regulator						0.000168	CCL4,CCL5,CCR5,PTCH1
DEresults-New.AnnotationPR		Mapk		group						0.000168	CLDN4,HGF,MMP7,STAT1
DEresults-New.AnnotationPR		CCR5	1.94	g-protein coupled receptor						0.000169	CCL4,CCL5,CCR5	CCL3,CCL5,CCR5,IL10,IL12 (family),IRF3,IRF8,NFkB (complex),STAT1,STAT3,SYK
DEresults-New.AnnotationPR		CD2		transmembrane receptor						0.000169	CD8A,HLA-DPA1,STAT1
DEresults-New.AnnotationPR		S-nitrosoglutathione		chemical toxicant						0.000169	CCL5,CD8A,HLA-DRA
DEresults-New.AnnotationPR		wortmannin		chemical - kinase inhibitor		0		-0.171	0.338	0.000173	CCL4,CCL5,CKB,SOCS2,TYMP	Ap1,BCL10,CD244,IKBKB,IL17A,STAT1,TP53,wortmannin
DEresults-New.AnnotationPR		GW 5074		chemical - kinase inhibitor						0.000178	BAD,FGFR2
DEresults-New.AnnotationPR		LITAF		transcription regulator						0.000178	CCL5,CCL8
DEresults-New.AnnotationPR		NCR3		transmembrane receptor						0.000178	CCL4,CCL5	Ap1,BCL10,NCR3,NFKB1,NFkB (complex),RELA,STAT3,SYK
DEresults-New.AnnotationPR		U1 snRNP		complex						0.000178	CCL4,CCL5
DEresults-New.AnnotationPR		farnesyl transferase		complex						0.000178	CRYAB,MMP7
DEresults-New.AnnotationPR		ACKR2		g-protein coupled receptor						0.000181	CCL5,CCR2,STAT1
DEresults-New.AnnotationPR		JAK		group						0.000181	SOCS1,SOCS2,STAT1	JAK,STAT
DEresults-New.AnnotationPR		SPARC		other		1.119		-0.045	1.206	0.000187	APH1B,BRCA1,CLDN4,NOTCH1
DEresults-New.AnnotationPR		peptidoglycan		chemical - endogenous non-mammalian		1.981	bias	0.265	1.455	0.000187	CCL4,CCL5,CCL8,CCR5	Ap1,CCL5,CEBPB,IL12 (complex),IL1B,IRF1,NFkB (complex),STAT1,STAT3,STAT6,TLR2,peptidoglycan
DEresults-New.AnnotationPR		KDM1A		enzyme		-1.982		-0.067	-1.849	0.000189	BRCA1,CCL5,HBB,PROM1,SOCS2
DEresults-New.AnnotationPR		Collagen type II		complex						0.000194	CCL8,CCR2,MMP7
DEresults-New.AnnotationPR		tetradecanoylphorbol acetate		chemical drug		1.63		0.173	1.126	0.000199	CCL4,CCL5,CCR2,GABRP,HGF,HLA-DRA,HSPA2,MMP7,SOCS1,STAT1,TYMP	Ap1,CEBPB,IL17A,IL1B,IL6,IRF1,OSM,RELA,SP1,STAT1,STAT3,STAT6,TNF,tetradecanoylphorbol acetate
DEresults-New.AnnotationPR		CCR2	1.49	g-protein coupled receptor		1.686		0.209	1.334	0.000207	CCL4,CCL5,CCR2,CCR5	Ap1,CCR2,CEBPB,GATA3,HDL,IL2,IL6,Nr1h,RELA,SP1,STAT3
DEresults-New.AnnotationPR		A2M		transporter						0.000208	BAD,CCL4,EIF2AK3
DEresults-New.AnnotationPR		RAC2		enzyme						0.000208	BAD,CCL4,CCR5
DEresults-New.AnnotationPR		IL12A		cytokine						0.000222	CCL5,SOCS1,STAT1	Ap1,CEBPB,IL12A,IL27,IRF8,JAK2,NFKB1,NFkB (complex),SP1,STAT1,STAT2,STAT3
DEresults-New.AnnotationPR		N-acetylsphingosine		chemical reagent						0.000222	BNIP3,CRYAB,EIF2AK3
DEresults-New.AnnotationPR		CD244		transmembrane receptor						0.000228	CCL4,CCL5	Ap1,CCL5,CD244,STAT3
DEresults-New.AnnotationPR		FBXO42		other						0.000228	CCL5,STAT1
DEresults-New.AnnotationPR		Ferritin		complex						0.000228	CCL5,HBB
DEresults-New.AnnotationPR		MSGN1		transcription regulator						0.000228	LFNG,NOTCH1
DEresults-New.AnnotationPR		tocilizumab		biologic drug						0.000228	CCL4,CCL5	Ap1,LDL,NFkB (complex),STAT1,tocilizumab
DEresults-New.AnnotationPR		IL3		cytokine						0.000236	GZMA,HGF,HSPA2,NOTCH1,PSMB7,SOCS1
DEresults-New.AnnotationPR		5-fluorouracil		chemical drug		-1.664		-0.081	-1.469	0.00024	BNIP3,FGFR2,GTF2H2,NOTCH1,PIK3CG,PSMB7
DEresults-New.AnnotationPR		IgG		complex		0.664		-0.115	0.914	0.000245	CCL4,CCL5,CCR2,CLDN4,PDCD1LG2	Ap1,IgG,NFkB (complex),STAT3,TLR2
DEresults-New.AnnotationPR		N-formyl-Met-Leu-Phe		chemical reagent						0.000252	CCL4,CCR5,SOCS1	Ap1,CEBPB,IL12 (complex),LYN,N-formyl-Met-Leu-Phe,NFkB (complex),STAT1,STAT3,STAT6
DEresults-New.AnnotationPR		Ifn		group						0.000268	HGF,SOCS1,STAT1,TYMP	IRF9,Ifn,NFkB (complex),STAT1,STAT2,STAT3
DEresults-New.AnnotationPR		8-bromo-cAMP		chemical reagent		-1.134	bias	0.283	-1.882	0.000269	CKB,COL11A1,MMP7,PTCH1,RASGRF1,SOCS1,STAT1	8-bromo-cAMP,CEBPB,ESR1,ESR2,STAT3,beta-estradiol
DEresults-New.AnnotationPR		MIF		cytokine		1.131		0.206	0.724	0.000277	BAD,CCL4,CCR5,HGF
DEresults-New.AnnotationPR		PARP1		enzyme		1.974		0.17	1.639	0.000277	CCL5,SOCS1,SOCS2,STAT1	CEBPB,IL1B,IRF1,NFATC2,PARP1,SP1,STAT1,STAT3,STAT6,TP53
DEresults-New.AnnotationPR		CTTN		other						0.000284	CCL5,CCR2
DEresults-New.AnnotationPR		KRT19		other						0.000284	EIF2AK3,NOTCH1
DEresults-New.AnnotationPR		NCR1		transmembrane receptor						0.000284	CCL4,CCL5	NCR1,NFkB (complex),STAT3,SYK
DEresults-New.AnnotationPR		NF 449		chemical reagent						0.000284	CCL4,PTCH1
DEresults-New.AnnotationPR		interferon beta-1a		biologic drug						0.000285	CCR2,CCR5,NOTCH1,STAT1
DEresults-New.AnnotationPR		C5		cytokine		0.943		0.168	0.626	0.000303	CCL4,CCL5,EIF2AK3,HGF	Ap1,C5,CEBPB,IL1,IL1B,IRF1,IRF3,ITGAM,NFKB1,STAT1,STAT3,STAT6
DEresults-New.AnnotationPR		RUNX2		transcription regulator		1.192		0.167	0.861	0.000303	CCR2,CCR5,COL11A1,FGFR2
DEresults-New.AnnotationPR		HRAS		enzyme						0.000312	BNIP3,CCL5,GJB2,HGF,MAPK3,NOTCH1,SOCS2,TYMP	E2F1,HRAS,SP1,TP53
DEresults-New.AnnotationPR		SMPD1		enzyme						0.000319	CCL4,CCL5,TYMP
DEresults-New.AnnotationPR		EPAS1		transcription regulator		-1.432	bias	0.256	-1.999	0.000319	BNIP3,CCR2,CCR5,CKB,NOTCH1
DEresults-New.AnnotationPR		hydrogen peroxide		chemical - endogenous mammalian		0.522		0.184	0.042	0.000333	BAD,BRCA1,CCL4,CCR2,CCR5,CRYAB,HLA-DRA	AGT,GATA3,MAP2K1,MEF2C,NFE2L2,NFkB (complex),PPARG,STAT3,STAT6,hydrogen peroxide
DEresults-New.AnnotationPR		DLX6-AS1		other						0.000347	NOTCH1,PROM1
DEresults-New.AnnotationPR		LNX2		other						0.000347	LFNG,NOTCH1
DEresults-New.AnnotationPR		emactuzumab		biologic drug						0.000347	SOCS1,STAT1
DEresults-New.AnnotationPR		phospholipid		chemical - endogenous mammalian						0.000347	CCL4,CCL5	AKT1,Ap1,BCL10,CD14,LDL,NFkB (complex),STAT1,TP53,phospholipid
DEresults-New.AnnotationPR		MMP1		peptidase						0.000357	BAD,BRCA1,FGFR2
DEresults-New.AnnotationPR		SAFB		other						0.000357	CCL5,HLA-DPA1,HLA-DRA
DEresults-New.AnnotationPR		BCL6		transcription regulator						0.000359	CCL4,PDCD1LG2,PIK3CG,SOCS2,STAT1	BCL6,IL10,IRF3,IRF8,STAT1,STAT3
DEresults-New.AnnotationPR		curcumin		chemical drug		1		-0.109	1.218	0.000364	CCL5,CLDN4,HGF,MAPK3,NOTCH1,SOCS1
DEresults-New.AnnotationPR		MOG		other						0.000377	CCL5,CCR2,CCR5	Ap1,CEBPB,GATA3,IL10,IL2,IL6,IRF3,IRF8,MOG,RELA,SP1,STAT1,STAT3
DEresults-New.AnnotationPR		EBF1		transcription regulator						0.000383	CCL5,PIK3R3,SOCS1,STAT1	EBF1,NFkB (complex),STAT1,STAT2,STAT3
DEresults-New.AnnotationPR		MEF2C		transcription regulator						0.000383	CCL4,CCR2,CCR5,CKB	GATA3,HIF1A,MEF2C
DEresults-New.AnnotationPR		Growth hormone		group		1.204		0.152	0.91	0.000394	CCL5,HBB,NOTCH1,SOCS1,SOCS2	Ap1,CEBPB,Growth hormone,IRF1,STAT,STAT1,STAT3,STAT6,cytokine
DEresults-New.AnnotationPR		TLR9		transmembrane receptor	Activated	2.132	bias	0.274	1.548	0.000394	CCL4,CCL5,PYCARD,SOCS1,STAT1	CpG ODN 1668,IRF1,IRF3,IRF5,IRF7,IRF8,IRF9,Immunoglobulin,NFkB (complex),STAT1,STAT3,TLR7,TLR9
DEresults-New.AnnotationPR		IFNA2		cytokine	Activated	2.196	bias	0.276	1.591	0.000402	CCL5,CCL8,SOCS1,SOCS2,STAT1	IFNA2,IFNAR1,IRF1,IRF3,IRF9,NFATC2,NFkB (complex),PARP1,SP1,STAT,STAT1,STAT2,STAT3,STAT6
DEresults-New.AnnotationPR		cycloheximide		chemical reagent		0.758		-0.044	0.866	0.000408	BAD,BRCA1,CCL4,CD8A,HGF,MMP7	MAP2K1,NFE2L2,cycloheximide
DEresults-New.AnnotationPR		HLA-G		other						0.000416	CCR2,CD8A
DEresults-New.AnnotationPR		SR 144528		chemical reagent						0.000416	CCL4,CCR2	Ap1,SR 144528,Tgf beta
DEresults-New.AnnotationPR		AHR		ligand-dependent nuclear receptor		1.406		0.047	1.303	0.000425	APH1B,CCL5,COL11A1,COL27A1,FGFR2,NOTCH1
DEresults-New.AnnotationPR		trichostatin A		chemical drug		-0.251		0.084	-0.5	0.000427	BAD,BCL11A,BRCA1,HBB,HLA-DRA,MMP7,NOTCH1,RBX1,SOCS1	BRCA1,CREBBP,EP300,ETV1,trichostatin A
DEresults-New.AnnotationPR		IL1A		cytokine		1.485		0.234	0.983	0.000441	CCL4,CCL5,CCL8,CCR2,PDCD1LG2	IFNG,IL1A,NFkB (complex),STAT1,STAT3,STAT6
DEresults-New.AnnotationPR		CCL11		cytokine						0.000441	CCL4,CCL8,CCR2	CCL11,NFkB (complex),STAT1
DEresults-New.AnnotationPR		CD14		transmembrane receptor						0.000441	CCL4,CCL5,SOCS1	Ap1,BCL10,CD14,CEBPB,IKBKB,IL17A,IRF3,IRF5,IRF7,NFKB1,NFkB (complex),STAT1,STAT3,TIRAP,TLR2,TLR4,TP53
DEresults-New.AnnotationPR		CpG ODN 1668		chemical reagent						0.000441	CCL4,SOCS1,STAT1	CpG ODN 1668,IFNB1,IRF1,IRF3,IRF5,IRF7,IRF9,NFkB (complex),RELA,STAT1,STAT2,STAT3,TLR9,Tlr
DEresults-New.AnnotationPR		IFNA1/IFNA13		cytokine						0.000441	CCL8,SOCS1,STAT1
DEresults-New.AnnotationPR		emodin		chemical drug						0.000464	CLDN4,HLA-DOB,SOCS1
DEresults-New.AnnotationPR		thioacetamide		chemical toxicant						0.000465	BRCA1,CKB,CLDN4,HGF,PROM1
DEresults-New.AnnotationPR		ANG		enzyme						0.000491	CCL5,CCL8
DEresults-New.AnnotationPR		CCL3L3		cytokine						0.000491	CCL4,CCL5
DEresults-New.AnnotationPR		MMP8		peptidase						0.000491	CLDN3,HGF
DEresults-New.AnnotationPR		bempedoic acid		chemical drug						0.000491	CCL4,CCL5
DEresults-New.AnnotationPR		ladostigil		chemical drug						0.000491	BAD,RASGRF1
DEresults-New.AnnotationPR		cigarette smoke		chemical toxicant						0.000491	CCL4,CKB,HLA-DRA,SOCS2,STAT1
DEresults-New.AnnotationPR		CREBBP		transcription regulator						0.000494	CCL5,CCR5,CKB,HBB,HLA-DRA,NOTCH1	BRCA1,CREBBP,EP300,ETV1,KLF13
DEresults-New.AnnotationPR		N-acetylmuramyl-L-alanyl-D-isoglutamine		chemical - endogenous non-mammalian						0.000511	CCL4,CCL8,NOD2
DEresults-New.AnnotationPR		CSF1		cytokine		1.982		0.222	1.543	0.000518	BAD,CCL5,CCR5,LAG3,STAT1	Ap1,CCL5,CEBPB,CSF1,IL10,IL12B,IL6,IRF1,IRF3,IRF8,RELA,SP1,STAT1,STAT3
DEresults-New.AnnotationPR		EZH2		transcription regulator						0.000535	BRCA1,CCL5,CCR5,MMP7,PROM1,SOCS1	Ap1,CEBPB,EZH2,STAT1,STAT3
DEresults-New.AnnotationPR		E. coli B5 lipopolysaccharide		chemical - endogenous non-mammalian	Activated	2.191		0.162	1.837	0.000536	CCL4,CCL5,CCR5,NOD2,SOCS2	CCL5,E. coli B5 lipopolysaccharide,IFNB1,IL12 (complex),IL18,Map3k7,NFKB1,RELA,STAT3,STAT6
DEresults-New.AnnotationPR		TLR3		transmembrane receptor						0.000555	CCL4,CCL5,PIK3R3,SOCS1,STAT1	IFN Beta,IRF1,IRF5,IRF7,IRF8,NFkB (complex),STAT1,STAT2,STAT3,STAT6,TICAM1,TLR3,poly rI:rC-RNA
DEresults-New.AnnotationPR		NCOA1		transcription regulator		-1.103		-0.083	-0.94	0.000558	FGFR2,GJB2,MAPK3,NCAPH2
DEresults-New.AnnotationPR		OSM		cytokine		1.8		0.122	1.483	0.000566	CCL5,CLDN4,HGF,HSPA2,SOCS1,STAT1,TYMP	CEBPB,GATA3,IFNAR1,IRF1,IRF3,IRF8,JAK2,NFkB (complex),OSM,SP1,STAT1,STAT2,STAT3,TGFB1
DEresults-New.AnnotationPR		MGAT3		enzyme						0.000572	NOTCH1,PROM1	EGFR,MGAT3,PRKCD,RELA,TP53
DEresults-New.AnnotationPR		N(2)-(gamma-D-glutamyl)-meso-2,2'-diaminopimelic acid		chemical reagent						0.000572	CCL4,CCL5
DEresults-New.AnnotationPR		anti-benzo(a)pyrene-diol-epoxide		chemical toxicant						0.000572	BNIP3,BRCA1
DEresults-New.AnnotationPR		buthionine sulfoximine		chemical drug						0.000572	CCR2,CCR5
DEresults-New.AnnotationPR		genistein		chemical drug		0.555		0.09	0.354	0.000578	BAD,CCL5,CCR2,CD8A,GJB2,SOCS1	Ap1,Immunoglobulin,LDL,NFkB (complex),STAT1,genistein
DEresults-New.AnnotationPR		GFI1		transcription regulator						0.000587	GZMA,MAPK3,MMP7,STAT1
DEresults-New.AnnotationPR		GPS2		transcription regulator						0.000589	CCL4,PLA2G3,SOCS1
DEresults-New.AnnotationPR		ERBB2		kinase		-0.493		0.138	-0.88	0.000607	BNIP3,CCL4,CCL5,CLDN3,CLDN4,MMP7,NOTCH1,PROM1,SOCS2	AKT1,Ap1,BCL10,CEBPB,ERBB2,HIF1A,IL6,NFkB (complex),RELA,SP1,STAT3,TP53
DEresults-New.AnnotationPR		CREB1		transcription regulator		-0.447		0.115	-0.703	0.000615	BNIP3,CCL4,FGFR2,HLA-DRA,NOTCH1,RASGRF1,SOCS2
DEresults-New.AnnotationPR		25-hydroxycholesterol		chemical reagent						0.000616	EIF2AK3,PIK3R3,PTCH1
DEresults-New.AnnotationPR		TNFSF11		cytokine		1.165	bias	0.264	0.648	0.000625	CCL4,CCL5,CKB,SOCS1,STAT1	Ap1,BCL10,IKBKB,NFATC2,NFKB1,NFkB (complex),PARP1,RELA,SP1,STAT1,STAT2,STAT3,TNFSF11,TP53
DEresults-New.AnnotationPR		MAP3K8		kinase		1.982		0.048	1.888	0.000647	CCL4,CCR2,CCR5,RASGRF1
DEresults-New.AnnotationPR		GATA2		transcription regulator		0		0.096	-0.193	0.000649	CCL5,CCR2,GABRP,GZMA,PDE9A,PIK3CG
DEresults-New.AnnotationPR		AIMP1		cytokine						0.000658	CCL4,CCL5	AIMP1,Ap1,NFKB1,STAT3,TNFRSF1A
DEresults-New.AnnotationPR		IL18R1		transmembrane receptor						0.000658	SOCS1,STAT1
DEresults-New.AnnotationPR		RFX5		transcription regulator						0.000658	HLA-DMB,HLA-DRA
DEresults-New.AnnotationPR		zinc protoporphyrin IX		chemical - endogenous mammalian						0.000658	FGFR2,HGF
DEresults-New.AnnotationPR		MYD88		other		1.116	bias	0.298	0.472	0.000679	CCL4,CCL5,MMP7,NOD2,SOCS1	Ap1,BCL10,CEBPB,IFNB1,IRF5,IRF7,MYD88,NFKB1,PTGS2,RELA,STAT1,STAT3,TLR4
DEresults-New.AnnotationPR		CREM		transcription regulator						0.00068	CD8A,CD8B,HLA-DRA,NOTCH1
DEresults-New.AnnotationPR		RNA polymerase II		complex						0.00069	BRCA1,CCL5,CLDN3,HBB,PBX3
DEresults-New.AnnotationPR		IFNAR1		transmembrane receptor						0.000696	CCL4,CCL5,SOCS1,STAT1	IFNAR1,IFNB1,IL17A,IRF1,IRF7,IRF9,NFkB (complex),RELA,STAT1,STAT2,STAT3
DEresults-New.AnnotationPR		DOCK8		other						0.000734	CCL4,SOCS1,STAT1
DEresults-New.AnnotationPR		TBX21		transcription regulator						0.000734	CCL4,CCR5,GZMA	GATA3,HIF1A,IL10,IL2,IRF3,IRF8,STAT1,STAT3,TBX21
DEresults-New.AnnotationPR		BCL10		transcription regulator						0.000751	CCL4,CCL5	Ap1,BCL10,IKBKB,NFKB1,RELA,TP53
DEresults-New.AnnotationPR		CAMK2D		kinase						0.000751	HBB,PPP2R1A
DEresults-New.AnnotationPR		CXCL2		cytokine						0.000751	CCL4,CCL5
DEresults-New.AnnotationPR		Cux1		transcription regulator						0.000751	CCL5,CD8A
DEresults-New.AnnotationPR		DDX3X		enzyme						0.000751	CCL5,STAT1	CCL5,DDX3X,STAT3
DEresults-New.AnnotationPR		VIPR1		g-protein coupled receptor						0.000751	CCL4,CCL5
DEresults-New.AnnotationPR		phenytoin		chemical drug						0.000751	CCL5,MAPK3
DEresults-New.AnnotationPR		CD38		enzyme		1.214	bias	0.299	0.621	0.000765	BNIP3,LFNG,SOCS1,SOCS2
DEresults-New.AnnotationPR		EGR2		transcription regulator		0.152	bias	0.265	-0.373	0.000782	COL11A1,LAG3,NOTCH1,SOCS1
DEresults-New.AnnotationPR		FLT3LG		cytokine						0.000798	CCL5,CCR5,SOCS1	Ap1,CEBPB,FLT3LG,GATA3,IL10,IL12 (complex),IL2,IRF1,IRF3,IRF7,IRF8,Interferon alpha,STAT1,STAT2,STAT3,STAT6
DEresults-New.AnnotationPR		MAVS		other						0.000798	CCL5,SOCS1,STAT1	CEBPB,DDX58,IFN Beta,IL12B,IRF1,IRF3,IRF7,Interferon alpha,MAVS,STAT1,STAT2,STAT3,STAT6
DEresults-New.AnnotationPR		SASH1		other						0.000798	CCL4,SOCS1,STAT1
DEresults-New.AnnotationPR		sulindac sulfide		chemical drug						0.000798	BAD,MMP7,PPP2R1A
DEresults-New.AnnotationPR		KRAS		enzyme		-1.067		0.011	-1.09	0.000798	BNIP3,CRYAB,EIF2AK3,HLA-DMB,MMP7,PTCH1,PYCARD,STAT1	E2F1,KRAS,SP1,TP53
DEresults-New.AnnotationPR		resiquimod		chemical drug						0.000822	CCL4,CCL5,PIK3CG,PYCARD,STAT1	IRF1,IRF3,IRF5,IRF7,IRF8,NFkB (complex),STAT1,STAT3,TLR7,TLR9,Tlr,resiquimod
DEresults-New.AnnotationPR		MMP2		peptidase						0.000831	CCL5,PPP2R1A,SOCS1
DEresults-New.AnnotationPR		RC3H1		enzyme						0.000831	CCL4,CCL5,STAT1	Ap1,CEBPB,IL6,RC3H1,RELA,SP1,STAT1,STAT3
DEresults-New.AnnotationPR		FZD9		g-protein coupled receptor						0.00085	CCL5,STAT1
DEresults-New.AnnotationPR		IL-17f dimer		complex						0.00085	CCL4,CCL5
DEresults-New.AnnotationPR		LAMA5		other						0.00085	CCL4,STAT1
DEresults-New.AnnotationPR		Sod		group						0.00085	CCL4,HLA-DRA
DEresults-New.AnnotationPR		fontolizumab		biologic drug						0.00085	CCL8,LAG3
DEresults-New.AnnotationPR		estrogen		chemical drug		0.063		0.219	-0.418	0.000862	BRCA1,CKB,GJB2,HGF,STAT1
DEresults-New.AnnotationPR		Brd4		kinase						0.0009	CCR2,CCR5,HGF
DEresults-New.AnnotationPR		E. coli lipopolysaccharide		chemical - endogenous non-mammalian						0.0009	CCL4,CCL5,CCL8	CD14,CEBPB,E. coli lipopolysaccharide,IL1A,IRF5,IRF7,NFKB1,NFkB (complex),STAT1,TLR4
DEresults-New.AnnotationPR		cisplatin		chemical drug		0.743		0.125	0.399	0.000903	BRCA1,CCL5,CCR5,CLDN4,NOTCH1,PBX3,PROM1,TYMP
DEresults-New.AnnotationPR		doxorubicin		chemical drug		1.329		0.108	1.09	0.000921	BAD,BRCA1,CLDN4,KLRC4-KLRK1/KLRK1,PIK3R3,STAT1
DEresults-New.AnnotationPR		NTRK2		kinase						0.000935	BAD,HGF,PYCARD
DEresults-New.AnnotationPR		zymosan		chemical - endogenous non-mammalian						0.000935	CCL4,CCL5,SOCS1	Ap1,IL17A,IRF3,IRF5,IRF7,LDL,LYN,NFkB (complex),STAT1,STAT3,TLR2,Tlr,zymosan
DEresults-New.AnnotationPR		CXCL3		cytokine						0.000955	CCL4,CCL5
DEresults-New.AnnotationPR		PAEP		other						0.000955	CCL5,PDCD1LG2
DEresults-New.AnnotationPR		PARP9		enzyme						0.000955	HLA-DOB,STAT1
DEresults-New.AnnotationPR		pomalidomide		chemical drug						0.000955	BCL11A,HBB
DEresults-New.AnnotationPR		IRF7		transcription regulator		1.962	bias	0.333	1.308	0.000978	CCL5,CCL8,SOCS1,STAT1	CEBPB,IFN alpha/beta,IFNA2,IL1B,IRF1,IRF7,IRF9,Interferon alpha,STAT,STAT1,STAT2,STAT3,STAT6
DEresults-New.AnnotationPR		AKT1		kinase		-1		0.144	-1.289	0.000988	BAD,CCL4,CCL5,NOTCH1,PROM1	AKT1,E2F1,ERBB2,HIF1A,LEP,MAP2K1,NFE2L2,NFkB (complex),RELA,SP1,STAT1,TP53
DEresults-New.AnnotationPR		glucocorticoid		chemical drug		-1.067		-0.019	-1.03	0.001	CCL5,GABRP,HLA-DOB,LAG3,NOD2
DEresults-New.AnnotationPR		MAP2K6		kinase						0.00101	CCL8,CRYAB,STAT1
DEresults-New.AnnotationPR		Tgf beta		group		-0.579		0.145	-0.899	0.00102	CCL4,CCL5,CCR2,MMP7,PROM1	Ap1,CEBPB,GATA3,IL6,NFkB (complex),PTGS2,RELA,SP1,STAT1,STAT3,TGFB1,Tgf beta
DEresults-New.AnnotationPR		phytohemagglutinin		chemical drug	Activated	2.183	bias	0.31	1.505	0.00106	CCL4,CCL5,CCR2,KLRC4-KLRK1/KLRK1,STAT1	Ap1,CCL5,CEBPB,GATA3,IFNG,IL10,IL2,IL6,IRF3,IRF8,NFkB (complex),RELA,SP1,STAT1,STAT3,STAT6,phytohemagglutinin
DEresults-New.AnnotationPR		CEP-1347		chemical drug						0.00107	CCL4,CCL5
DEresults-New.AnnotationPR		IL31		other						0.00107	SOCS1,SOCS2
DEresults-New.AnnotationPR		KLF13		transcription regulator						0.00107	CCL5,HBB
DEresults-New.AnnotationPR		IFI16		transcription regulator						0.00109	BAD,CCL4,CCL5	IFI16,NFkB (complex),STAT1
DEresults-New.AnnotationPR		PLX5622		chemical drug						0.00109	CCL4,CCL5,CCR2
DEresults-New.AnnotationPR		gefitinib		chemical drug						0.00111	BRCA1,FGFR2,NOTCH1,STAT1	AR,ESR1,ESR2,gefitinib
DEresults-New.AnnotationPR		ciglitazone		chemical drug						0.00113	CCL5,HGF,HLA-DRA
DEresults-New.AnnotationPR		MYB		transcription regulator		-0.655		0.129	-0.908	0.00113	BRCA1,NOD2,NOTCH1,SOCS2
DEresults-New.AnnotationPR		DICER1		enzyme		-0.277		0.005	-0.289	0.00114	CCR2,NOTCH1,PBX3,PIK3CG,STAT1
DEresults-New.AnnotationPR		JUND		transcription regulator						0.00117	CCL5,MMP7,SOCS1	Ap1,JUND
DEresults-New.AnnotationPR		fingolimod		chemical drug						0.00117	CCL4,CCL5,CCR2
DEresults-New.AnnotationPR		SMARCA4		transcription regulator		1	bias	0.278	0.444	0.00117	CCR2,FGFR2,HBB,HLA-DRA,MMP7,PTCH1,SOCS2
DEresults-New.AnnotationPR		diethylstilbestrol		chemical drug		1.067		0.147	0.777	0.00118	GABRP,GJB2,MAPK3,PROM1,SOCS2
DEresults-New.AnnotationPR		(1S,2R)-NCL-1		chemical reagent						0.00118	EIF2AK3,PIK3R3
DEresults-New.AnnotationPR		Klra7 (includes others)		transmembrane receptor						0.00118	CCL4,CCL5	Klra7 (includes others),NFkB (complex),STAT3,SYK
DEresults-New.AnnotationPR		NCD-38		chemical reagent						0.00118	EIF2AK3,PIK3R3
DEresults-New.AnnotationPR		RFX3		transcription regulator						0.00118	HLA-DRA,PTCH1
DEresults-New.AnnotationPR		S-(2,3-bispalmitoyloxypropyl)-cysteine-GDPKHPKSF		chemical reagent						0.00118	CCL4,CCL5	CCL5,S-(2,3-bispalmitoyloxypropyl)-cysteine-GDPKHPKSF,STAT3
DEresults-New.AnnotationPR		sulfasalazine		chemical drug						0.00118	MMP7,TYMP
DEresults-New.AnnotationPR		IL10RA		transmembrane receptor		-0.447		0.011	-0.472	0.00119	BNIP3,CCL5,HGF,PDCD1LG2,STAT1	Ap1,CEBPB,IL10,IL10RA,IRF3,IRF8,STAT1,STAT3
DEresults-New.AnnotationPR		Ins1		other		0.555		0.129	0.268	0.00121	BAD,CCL5,CRYAB,MAPK3,SOCS2	CEBPB,IGF1,Ins1,MAP2K1,NFE2L2,SP1,TP53
DEresults-New.AnnotationPR		TGFA		growth factor						0.00121	CCL5,GJB2,HGF
DEresults-New.AnnotationPR		SHH		peptidase						0.00125	BRCA1,EIF2AK3,LFNG,PTCH1
DEresults-New.AnnotationPR		ETV6-RUNX1		fusion gene/product		-0.351		-0.237	0.175	0.00128	BCL11A,CCL5,NOTCH1,PROM1,STAT1
DEresults-New.AnnotationPR		NEO1		transcription regulator						0.0013	MAPK3,PTCH1
DEresults-New.AnnotationPR		SP100		transcription regulator						0.0013	BRCA1,HBB	BRCA1,CREBBP,EP300,ETV1,PML,SP100
DEresults-New.AnnotationPR		SPZ1		transcription regulator						0.0013	MAPK3,PROM1
DEresults-New.AnnotationPR		PTGS2		enzyme						0.00133	CCL4,CCL5,MMP7,PIK3CG	Ap1,IRF3,NFE2L2,PTGS2,heme,salicylic acid
DEresults-New.AnnotationPR		3,4,5,3',4'-pentachlorobiphenyl		chemical toxicant						0.00134	HSPA2,NOTCH1,SOCS2
DEresults-New.AnnotationPR		IRF1		transcription regulator		1.955		0.247	1.473	0.00136	CCL5,PDCD1LG2,SOCS1,STAT1	Ap1,CEBPB,IFN Beta,IRF1,IRF7,NFkB (complex),STAT1,STAT2,STAT3
DEresults-New.AnnotationPR		SB203580		chemical - kinase inhibitor		-1.664	bias	-0.273	-1.001	0.00137	CCL4,CCL5,CCL8,CRYAB,STAT1,TYMP	CEBPB,ERK,IFNB1,IL1B,IRF1,NFkB (complex),RELA,SB203580,STAT1,STAT2,STAT3,STAT6
DEresults-New.AnnotationPR		LYN		kinase						0.00139	CCL4,CCL5,SOCS1	Ap1,CEBPB,LYN,NFkB (complex),STAT1,STAT2,STAT3,SYK,TLR2
DEresults-New.AnnotationPR		histamine		chemical - endogenous mammalian						0.00139	CCL4,CCL5,CLDN4
DEresults-New.AnnotationPR		tamoxifen		chemical drug		-1.342		0.016	-1.377	0.00139	BRCA1,COL11A1,GJB2,HGF,TYMP
DEresults-New.AnnotationPR		RB1		transcription regulator		-1		0.072	-1.144	0.00142	BNIP3,BRCA1,CLDN3,MAPK3,PBX3,PROM1
DEresults-New.AnnotationPR		TP63		transcription regulator		1.028		0.149	0.671	0.00142	BAD,BRCA1,CLDN3,FGFR2,NOTCH1,PIK3R3	TP63,TP73
DEresults-New.AnnotationPR		cuprizone		chemical toxicant						0.00143	CCL4,CCL5
DEresults-New.AnnotationPR		SMO		g-protein coupled receptor						0.00144	COL27A1,HBB,PTCH1
DEresults-New.AnnotationPR		IKBKE		kinase						0.00148	CCL5,PTCH1,STAT1	IFNB1,IKBKE,IRF5,IRF8,JUND,MAPK8,RELA,STAT3
DEresults-New.AnnotationPR		IRF5		transcription regulator						0.00148	CCL4,CCL5,STAT1	Ap1,CEBPB,IFN type 1,IL6,IRF5,IRF8,RELA,SP1,STAT2,STAT3
DEresults-New.AnnotationPR		vancomycin		biologic drug		0		0.099	-0.198	0.00152	CLDN4,GTF2H2,LAG3,SOCS2
DEresults-New.AnnotationPR		COL18A1		other						0.00153	BAD,HGF,STAT1
DEresults-New.AnnotationPR		LCN2		transporter						0.00153	CCL4,CCL5,CCR5
DEresults-New.AnnotationPR		arsenic trioxide		chemical drug		0.271		0.033	0.199	0.00155	BAD,BNIP3,EIF2AK3,HSPA2,NOTCH1
DEresults-New.AnnotationPR		IL17a dimer		complex						0.00157	CCL4,CCL5
DEresults-New.AnnotationPR		MBD1		transcription regulator						0.00157	BRCA1,PROM1
DEresults-New.AnnotationPR		YWHAZ		enzyme						0.00157	BAD,MMP7
DEresults-New.AnnotationPR		imatinib		chemical drug	Inhibited	-2.207		-0.104	-1.977	0.00157	BRCA1,EIF2AK3,HSPA2,SOCS2,STAT1
DEresults-New.AnnotationPR		bleomycin		biologic drug		1.982	bias	0.292	1.403	0.00158	CCL5,CCR2,CCR5,SOCS2	Ap1,CEBPB,IL1B,IL6,IRF1,RELA,SP1,STAT1,STAT3,STAT6,bleomycin
DEresults-New.AnnotationPR		JUN		transcription regulator		-0.805		0.187	-1.169	0.00162	BRCA1,CCL8,MAPK3,MMP7,RASGRF1,STAT1
DEresults-New.AnnotationPR		SAMSN1		other						0.00164	CCL4,SOCS1,STAT1	LYN,NFkB (complex),SAMSN1,STAT1,STAT3
DEresults-New.AnnotationPR		lactacystin		chemical - protease inhibitor		-1.131		0.137	-1.402	0.00167	BAD,BRCA1,CRYAB,HBB
DEresults-New.AnnotationPR		Ciap		group						0.00171	CCL4,CCL5
DEresults-New.AnnotationPR		ETV1		transcription regulator						0.00171	BRCA1,MMP7
DEresults-New.AnnotationPR		RACK1		enzyme						0.00171	CCL5,PTCH1	PRKCD,RACK1,TP53
DEresults-New.AnnotationPR		UCN		other						0.00171	CCL5,MAPK3
DEresults-New.AnnotationPR		VIM		other						0.00171	LFNG,NOTCH1
DEresults-New.AnnotationPR		poly dA-dT		chemical reagent						0.00171	CCL5,STAT1	IRF3,STAT1,poly dA-dT
DEresults-New.AnnotationPR		HGF	2.02	growth factor		0.067		0.229	-0.381	0.00171	CCL4,CCL5,CRYAB,GTF2H2,HGF,SOCS2	Ap1,BCL10,CEBPB,HGF,IKBKB,IL6,MAP2K1,NFE2L2,RELA,SP1,STAT3,TP53
DEresults-New.AnnotationPR		POU5F1		transcription regulator		-0.169		0.116	-0.424	0.00174	BAD,BNIP3,BRCA1,PROM1,PYCARD
DEresults-New.AnnotationPR		E2F1		transcription regulator		-1.583		0.203	-2.043	0.00174	BAD,BNIP3,BRCA1,CKB,CRYAB,FGFR2	E2F1,SP1,TP53
DEresults-New.AnnotationPR		CXCL12		cytokine		1.067		0.197	0.678	0.00177	BAD,CCL5,SOCS1,SOCS2
DEresults-New.AnnotationPR		PPARG		ligand-dependent nuclear receptor						0.00178	APH1B,BRCA1,CCL5,HGF,PLA2G3,SOCS1	15-deoxy-delta-12,14 -PGJ 2,BRCA1,PPARG,SP1,rosiglitazone
DEresults-New.AnnotationPR		ADAM10		peptidase						0.00179	CCL4,CCR2,CRYAB
DEresults-New.AnnotationPR		trinitrobenzenesulfonic acid		chemical reagent						0.00179	CCL4,CCL5,CCR5
DEresults-New.AnnotationPR		TGFBR2		kinase						0.0018	CRYAB,GJB2,HGF,PTCH1
DEresults-New.AnnotationPR		COMMD1		transporter						0.00185	BNIP3,STAT1
DEresults-New.AnnotationPR		rituximab		biologic drug						0.00185	CCL4,CCL5	Ap1,LYN,NFkB (complex),STAT1,STAT3,SYK,rituximab
DEresults-New.AnnotationPR		IRF3		transcription regulator		1.198	bias	0.265	0.682	0.0019	CCL4,CCL5,LAG3,STAT1	Ap1,CEBPB,IFN type 1,IL27,IL6,IRF3,NFKB1,NFkB (complex),RELA,SP1,STAT1,STAT2,STAT3
DEresults-New.AnnotationPR		deferoxamine		chemical drug		0.747		0.17	0.412	0.0019	BNIP3,CCL4,PLA2G3,PROM1
DEresults-New.AnnotationPR		gentamicin		chemical drug		0.447		0.065	0.301	0.00198	GJB2,GTF2H2,HBB,LAG3,SOCS2
DEresults-New.AnnotationPR		EIF4E		translation regulator		-1	bias	0.267	-1.535	0.002	BAD,BNIP3,CCR5,LAG3
DEresults-New.AnnotationPR		CDC73		other						0.002	SOCS1,STAT1	CDC73,IRF8,JAK2,SP1,STAT1,STAT2,STAT3
DEresults-New.AnnotationPR		DCAF1		kinase						0.002	BAD,SOCS2
DEresults-New.AnnotationPR		TICAM2		other						0.002	CCL4,CCL5	CCL5,IRF3,IRF5,NFkB (complex),STAT1,STAT3,TICAM1,TICAM2
DEresults-New.AnnotationPR		cyanocobalamin		chemical - endogenous mammalian						0.002	NOTCH1,PTCH1
DEresults-New.AnnotationPR		resolvin E1		chemical - endogenous mammalian						0.002	CCL4,CCR5
DEresults-New.AnnotationPR		YBX1		transcription regulator						0.00202	CCL5,HBB,HLA-DRA
DEresults-New.AnnotationPR		miR-146a-5p (and other miRNAs w/seed GAGAACU)		mature microrna						0.00202	BRCA1,CCL8,STAT1	JUN,miR-146a-5p (and other miRNAs w/seed GAGAACU)
DEresults-New.AnnotationPR		IL1		group		1.176		0.213	0.761	0.00205	CCL4,CCL5,HGF,MMP7,TYMP	Ap1,CEBPB,GATA3,IL1,MYD88,NFKB1,NFkB (complex),RELA,STAT1,STAT3,TGFB1,TNF
DEresults-New.AnnotationPR		lysophosphatidic acid		chemical - other						0.00208	CCL4,CCL5,SOCS1	Ap1,BCL10,IL12 (complex),LYN,NFKB1,NFkB (complex),STAT1,STAT3,STAT6,lysophosphatidic acid
DEresults-New.AnnotationPR		CD28		transmembrane receptor		1.264		0.208	0.807	0.00213	CCL4,CCR5,GZMA,SOCS1,SOCS2	CD28,CD3,FOXP3,GATA3,IL12 (complex),IL2,IL21,NFATC2,STAT,STAT3,STAT5A,STAT6,TCR
DEresults-New.AnnotationPR		imiquimod		chemical drug						0.00214	CCL4,SOCS1,STAT1	Ap1,CEBPB,IL10,IL6,IRF1,IRF3,IRF5,IRF7,IRF8,NFkB (complex),RELA,SP1,STAT1,STAT2,STAT3,TLR7,imiquimod
DEresults-New.AnnotationPR		SLC9A3		ion channel						0.00216	CCL5,STAT1
DEresults-New.AnnotationPR		nilvadipine		chemical drug						0.00216	CRYAB,GABRP
DEresults-New.AnnotationPR		ID2		transcription regulator						0.00218	CCL5,CCR5,NOTCH1,PROM1
DEresults-New.AnnotationPR		CAMP		other						0.0022	BAD,CCL4,CCL5	Ap1,CAMP,E. coli B4 lipopolysaccharide,NFkB (complex),STAT1
DEresults-New.AnnotationPR		N-cor		group						0.00227	CCL5,PLA2G3,SOCS1	N-cor,PPARG
DEresults-New.AnnotationPR		ANGPT2		growth factor		-1		0.245	-1.491	0.00229	CCL5,CRYAB,HSPA2,MMP7	ANGPT2,NFKB1,NFKBIA,RELA
DEresults-New.AnnotationPR		TLR7		transmembrane receptor		1.982	bias	0.324	1.339	0.00229	CCL4,CCL5,SOCS1,STAT1	IFNB1,IL27,IRF5,IRF7,IRF8,NFKB1,RELA,STAT1,STAT3,TLR7,imiquimod
DEresults-New.AnnotationPR		CARD11		kinase						0.00232	CCL4,CCL5	Ap1,BCL10,CARD11,IKBKB,Map3k7,NFKB1,TP53
DEresults-New.AnnotationPR		CD69		transmembrane receptor						0.00232	CCL5,SOCS1	CD69,IRF1,STAT,STAT1,STAT6,cytokine
DEresults-New.AnnotationPR		CLDN6		other						0.00232	CLDN3,CLDN4
DEresults-New.AnnotationPR		LIN28B		other						0.00232	BCL11A,PROM1
DEresults-New.AnnotationPR		apomorphine		chemical drug						0.00232	BAD,NOTCH1	AKT1,BCL10,NFkB (complex),TP53,apomorphine
DEresults-New.AnnotationPR		NR1H2		ligand-dependent nuclear receptor						0.00233	CCL4,CCL5,PTCH1
DEresults-New.AnnotationPR		BMP2		growth factor		0.832		0.187	0.47	0.00245	CLDN3,FGFR2,GTF2H2,NOTCH1
DEresults-New.AnnotationPR		NKX2-3		transcription regulator		-1		0.008	-1.015	0.00245	CRYAB,MMP7,STAT1,TYMP
DEresults-New.AnnotationPR		FGFR1		kinase						0.00246	EIF2AK3,HGF,NOTCH1
DEresults-New.AnnotationPR		TCF12		transcription regulator						0.00246	CCR2,GJB2,NOTCH1
DEresults-New.AnnotationPR		B2M		transmembrane receptor						0.00249	CD8A,CD8B
DEresults-New.AnnotationPR		CLEC7A		transmembrane receptor						0.00249	CCL4,SOCS1	Ap1,CLEC7A
DEresults-New.AnnotationPR		IFNL3		cytokine						0.00249	SOCS1,STAT1	IFNL3,IRF9,STAT1,STAT2
DEresults-New.AnnotationPR		IRAK3		kinase						0.00249	PDCD1LG2,SOCS1
DEresults-New.AnnotationPR		deoxynivalenol		chemical toxicant						0.00249	CLDN3,CLDN4
DEresults-New.AnnotationPR		CD40		transmembrane receptor		1.209		0.22	0.781	0.00249	CCL4,CCL5,CD8A,RASGRF1
DEresults-New.AnnotationPR		PIK3CG	1.08	kinase						0.00253	CD8A,PIK3CG,STAT1
DEresults-New.AnnotationPR		(-)4,5-dicaffeoyl quinic acid		chemical - endogenous non-mammalian						0.00255	HGF
DEresults-New.AnnotationPR		8-carboxamidocyclazocine		chemical reagent						0.00255	CCR5
DEresults-New.AnnotationPR		ALG10		enzyme						0.00255	PROM1
DEresults-New.AnnotationPR		ALG5		enzyme						0.00255	PROM1
DEresults-New.AnnotationPR		ALG6		enzyme						0.00255	PROM1
DEresults-New.AnnotationPR		ALG8		enzyme						0.00255	PROM1
DEresults-New.AnnotationPR		ASB9		transcription regulator						0.00255	CKB
DEresults-New.AnnotationPR		AZD2858		chemical - kinase inhibitor						0.00255	NOTCH1
DEresults-New.AnnotationPR		B4GALT5		enzyme						0.00255	NOTCH1
DEresults-New.AnnotationPR		CTSO		peptidase						0.00255	BRCA1
DEresults-New.AnnotationPR		FOXN2		transcription regulator						0.00255	HBB
DEresults-New.AnnotationPR		GABPB2		transcription regulator						0.00255	BRCA1
DEresults-New.AnnotationPR		GPR87		g-protein coupled receptor						0.00255	PROM1
DEresults-New.AnnotationPR		MGAT4C		enzyme						0.00255	PROM1
DEresults-New.AnnotationPR		MICA		other						0.00255	KLRC4-KLRK1/KLRK1
DEresults-New.AnnotationPR		MLK		group						0.00255	MMP7
DEresults-New.AnnotationPR		MOGS		enzyme						0.00255	PROM1
DEresults-New.AnnotationPR		MRGPRX2		g-protein coupled receptor						0.00255	CCL4
DEresults-New.AnnotationPR		Mannosidase2		group						0.00255	PROM1
DEresults-New.AnnotationPR		PIK3R5		kinase						0.00255	PIK3CG
DEresults-New.AnnotationPR		PIK3R6		kinase						0.00255	PIK3CG
DEresults-New.AnnotationPR		PRPF4		other						0.00255	CCL5
DEresults-New.AnnotationPR		RAET1G		other						0.00255	KLRC4-KLRK1/KLRK1
DEresults-New.AnnotationPR		SKP1		transcription regulator						0.00255	BRCA1
DEresults-New.AnnotationPR		SMG6		enzyme						0.00255	HBB
DEresults-New.AnnotationPR		TONSL		transcription regulator						0.00255	CCL5
DEresults-New.AnnotationPR		Ttc39aos1		other						0.00255	PYCARD
DEresults-New.AnnotationPR		ZNF496		transcription regulator						0.00255	HBB
DEresults-New.AnnotationPR		aminooxypentane-rantes		chemical reagent						0.00255	CCR5
DEresults-New.AnnotationPR		anthraquinone		chemical toxicant						0.00255	CCL5
DEresults-New.AnnotationPR		miR-212-5p (miRNAs w/seed CCUUGGC)		mature microrna						0.00255	PTCH1
DEresults-New.AnnotationPR		miR-545-3p (miRNAs w/seed CAGCAAA)		mature microrna						0.00255	BRCA1
DEresults-New.AnnotationPR		oxanthroquinone G01		chemical reagent						0.00255	EIF2AK3
DEresults-New.AnnotationPR		triparanol		chemical drug						0.00255	PTCH1
DEresults-New.AnnotationPR		TNFSF12		cytokine						0.0026	CCL5,CCR5,NOTCH1	Ap1,CEBPB,IL6,RELA,SP1,STAT3,TNFSF12
DEresults-New.AnnotationPR		TCF3		transcription regulator						0.0026	CCR2,CD8B,FGFR2,NOTCH1,SOCS1
DEresults-New.AnnotationPR		ADAMTS18		peptidase						0.00266	CLDN4,FGFR2
DEresults-New.AnnotationPR		GNAI2		enzyme						0.00266	BNIP3,CCR5
DEresults-New.AnnotationPR		N(G)-monomethyl-D-arginine		chemical - endogenous mammalian						0.00266	CD8A,HLA-DRA
DEresults-New.AnnotationPR		RPSA		translation regulator						0.00266	CCL5,STAT1	Ap1,BCL10,NFKB1,RELA,RPSA
DEresults-New.AnnotationPR		ZNF281		transcription regulator						0.00266	CCL4,PROM1
DEresults-New.AnnotationPR		VIP		other						0.00266	CCL4,CCL5,KLRC4-KLRK1/KLRK1	IL10,IL12 (complex),IRF3,IRF8,STAT1,STAT3,STAT6,VIP
DEresults-New.AnnotationPR		uric acid		chemical - endogenous mammalian						0.00266	BRCA1,CCL4,CCL5	NFkB (complex),RNASE2,STAT3,SYK,uric acid
DEresults-New.AnnotationPR		let-7		microrna		1.067	bias	-0.315	1.693	0.0027	BCL11A,BRCA1,COL27A1,PROM1
DEresults-New.AnnotationPR		FAS		transmembrane receptor						0.00273	BAD,BCL11A,CCL4,CCL5,PIK3CG	AKT1,BCL10,FAS,NFkB (complex),STAT1,TP53
DEresults-New.AnnotationPR		colistin		biologic drug						0.00274	GTF2H2,LAG3,SOCS2
DEresults-New.AnnotationPR		plicamycin		chemical drug						0.00281	GJB2,PROM1,TYMP
DEresults-New.AnnotationPR		CARD9		other						0.00284	CCL5,CCR5	CARD9,CEBPB,IL12B,IRF1,STAT1,STAT3
DEresults-New.AnnotationPR		IDR-1002		chemical reagent						0.00284	CCL4,CCL5
DEresults-New.AnnotationPR		USP18		peptidase						0.00284	CCL5,SOCS1	IRF9,STAT1,STAT2,USP18
DEresults-New.AnnotationPR		proteasome inhibitor PSI		chemical - protease inhibitor						0.00284	BRCA1,CCL4
DEresults-New.AnnotationPR		kanamycin A		chemical drug						0.00288	GTF2H2,LAG3,SOCS2
DEresults-New.AnnotationPR		SYK		kinase						0.00295	CCL4,CCL5,NOTCH1	AKT1,Ap1,BCL10,IRF5,LYN,NFKB1,NFkB (complex),STAT1,STAT3,SYK,TICAM1,TNFRSF1A,TP53
DEresults-New.AnnotationPR		bisindolylmaleimide I		chemical - kinase inhibitor						0.00295	BAD,MAPK3,MMP7
DEresults-New.AnnotationPR		NCOA4		transcription regulator						0.00302	CLDN3,FGFR2
DEresults-New.AnnotationPR		TIRAP		other						0.00302	CCL4,CCL5	Ap1,IRF3,MYD88,NFKB1,RELA,STAT1,STAT3,TIRAP
DEresults-New.AnnotationPR		mir-193		microrna						0.00302	NOTCH1,PIK3R3
DEresults-New.AnnotationPR		troglitazone		chemical drug		0.152		0.029	0.094	0.00308	BAD,CCL5,CRYAB,HGF,HLA-DRA
DEresults-New.AnnotationPR		cholesterol		chemical - endogenous mammalian						0.0031	CCL4,CCR2,CCR5,PTCH1	Nr1h,cholesterol
DEresults-New.AnnotationPR		hyaluronic acid		chemical - endogenous mammalian						0.00311	BAD,CCL4,CCL5	AKT1,BCL10,IRF5,IRF8,NFkB (complex),STAT1,TP53,hyaluronic acid
DEresults-New.AnnotationPR		3M-011		chemical reagent						0.00321	CCL4,STAT1	3M-011,IRF1,IRF3,IRF5,IRF7,STAT3,TLR7
DEresults-New.AnnotationPR		UBE2I		enzyme						0.00321	HBB,STAT1	BRCA1,CREBBP,PML,RNA polymerase II,SP100,STAT3,UBE2I
DEresults-New.AnnotationPR		miR-24-3p (and other miRNAs w/seed GGCUCAG)		mature microrna						0.00321	BRCA1,NOTCH1
DEresults-New.AnnotationPR		ADCYAP1		other		-1.949		0.074	-2.093	0.00325	CCL4,CCL5,FGFR2,PSMB7
DEresults-New.AnnotationPR		DUSP1		phosphatase						0.00326	CCL4,GJB2,SOCS1
DEresults-New.AnnotationPR		metronidazole		chemical drug						0.00326	GTF2H2,LAG3,SOCS2
DEresults-New.AnnotationPR		melatonin		chemical - endogenous mammalian						0.00334	BRCA1,EIF2AK3,GJB2
DEresults-New.AnnotationPR		IGF2BP1		translation regulator						0.00341	BCL11A,HBB
DEresults-New.AnnotationPR		MTTP		transporter						0.00341	CCL4,EIF2AK3
DEresults-New.AnnotationPR		OSCAR		other						0.00341	CCR2,MMP7
DEresults-New.AnnotationPR		daporinad		chemical drug						0.00341	BRCA1,PROM1
DEresults-New.AnnotationPR		CBX5		transcription regulator						0.00342	BCL11A,HBB,MMP7
DEresults-New.AnnotationPR		methotrexate		chemical drug		-1.964		0.048	-2.058	0.00349	CCL4,CCL5,CCL8,GZMA
DEresults-New.AnnotationPR		ABCG1		transporter						0.00361	CCL4,CCR5	ABCG1,Nr1h,cholesterol
DEresults-New.AnnotationPR		IKK (complex)		complex						0.00361	BRCA1,CCL5	Ap1,BCL10,IKBKB,IKK (complex),TP53
DEresults-New.AnnotationPR		ITGAM		transmembrane receptor						0.00361	CCL4,CCL5	IRF3,ITGAM,NFkB (complex),STAT1,STAT3,SYK,TIRAP
DEresults-New.AnnotationPR		ERK		group		1.982		0.213	1.56	0.00365	CCL4,CLDN4,STAT1,TYMP	ERK,NFkB (complex),STAT1,STAT2,STAT3
DEresults-New.AnnotationPR		ARNT		transcription regulator						0.00376	BNIP3,CCR5,HGF
DEresults-New.AnnotationPR		GAPDH		enzyme						0.00382	CCL4,STAT1
DEresults-New.AnnotationPR		miR-450a-5p (and other miRNAs w/seed UUUGCGA)		mature microrna						0.00382	HGF,NOTCH1
DEresults-New.AnnotationPR		TP73		transcription regulator		-1.452		0.099	-1.669	0.0039	CRYAB,FGFR2,NOTCH1,PIK3R3,RBX1	TP63,TP73
DEresults-New.AnnotationPR		IKZF1		transcription regulator		0		-0.189	0.371	0.00392	CCL4,CD8A,EIF2AK3,NOTCH1
DEresults-New.AnnotationPR		3M-002		chemical reagent						0.00393	CCL4,CCL5,HLA-DMB	3M-002,NFkB (complex),STAT1
DEresults-New.AnnotationPR		3M-001		chemical drug						0.00403	CCL4,STAT1	3M-001,IRF1,IRF3,IRF5,IRF7,STAT3,TLR7
DEresults-New.AnnotationPR		ACE2		peptidase						0.00403	BNIP3,CCL5	ACE2,NFKBIA,RELA
DEresults-New.AnnotationPR		ARRB2		other						0.00403	CCR2,STAT1
DEresults-New.AnnotationPR		IKZF2		transcription regulator						0.00403	GZMA,LAG3
DEresults-New.AnnotationPR		IL27RA		transmembrane receptor						0.00403	CCR5,STAT1	CEBPB,IL12B,IL27RA,IRF1,STAT1,STAT3
DEresults-New.AnnotationPR		PLP1		other						0.00403	NOTCH1,PTCH1
DEresults-New.AnnotationPR		SH42		chemical reagent						0.00403	PIK3R3,STAT1
DEresults-New.AnnotationPR		mir-155		microrna						0.00411	CCL5,SOCS1,STAT1	Ap1,CEBPB,IL10,IL6,IRF3,IRF5,IRF7,IRF8,NFKB1,RELA,SP1,STAT1,STAT3,TLR4,mir-155
DEresults-New.AnnotationPR		KRT14		other						0.00424	GJB2,MMP7
DEresults-New.AnnotationPR		NQO1		enzyme						0.00424	CCL5,CCR2
DEresults-New.AnnotationPR		SAA1		transporter						0.00424	CCL4,CCL5	IL18,SAA1,STAT3
DEresults-New.AnnotationPR		STAT		group						0.00424	SOCS1,SOCS2
DEresults-New.AnnotationPR		TLR5		transmembrane receptor						0.00424	CCL4,CCL5	Ap1,IRF5,IRF8,MYD88,NFKB1,RELA,STAT3,TLR5
DEresults-New.AnnotationPR		NFAT5		transcription regulator						0.0043	HLA-DMB,HSPA2,STAT1
DEresults-New.AnnotationPR		PRDM1		transcription regulator		1.067		-0.06	1.187	0.00432	BCL11A,HLA-DRA,LAG3,SOCS2
DEresults-New.AnnotationPR		OGA		enzyme	Activated	2.236		-0.031	2.306	0.00436	CCR5,PROM1,SOCS1,SOCS2,STAT1
DEresults-New.AnnotationPR		CGS 21680		chemical reagent						0.00447	CCL4,CCL5	ADORA3,CGS 21680,NFkB (complex)
DEresults-New.AnnotationPR		FCGR2A		transmembrane receptor						0.00447	CCL4,CCL5	FCGR2A,LYN,NFkB (complex),STAT1,STAT3,SYK
DEresults-New.AnnotationPR		FCGR2B		transmembrane receptor						0.00447	CCL5,SOCS1	FCGR2B,IL17A,IRF1,Ifn gamma,STAT,STAT1,STAT6,cytokine
DEresults-New.AnnotationPR		JAG2		growth factor						0.00447	CCL5,NOTCH1
DEresults-New.AnnotationPR		NR1D1		ligand-dependent nuclear receptor						0.00447	BNIP3,STAT1
DEresults-New.AnnotationPR		NR2F1		ligand-dependent nuclear receptor						0.00447	HGF,LFNG
DEresults-New.AnnotationPR		sorafenib		chemical drug						0.00447	CCL5,SOCS1	IRF8,JAK2,LYN,NFkB (complex),SP1,STAT1,STAT2,STAT3,sorafenib
DEresults-New.AnnotationPR		camptothecin		chemical drug						0.00452	BAD,BCL11A,BRCA1,PIK3CG,PYCARD,SOCS1
DEresults-New.AnnotationPR		WNT5A		cytokine						0.00459	CRYAB,MMP7,STAT1	Ap1,CEBPB,IL6,RELA,SP1,STAT3,WNT5A
DEresults-New.AnnotationPR		KLF11		transcription regulator						0.00468	CCR2,HGF,STAT1
DEresults-New.AnnotationPR		FCER1G		transmembrane receptor						0.00469	CCL4,CCL5	FCER1G,NFkB (complex),STAT3,SYK
DEresults-New.AnnotationPR		SIRT1		transcription regulator		-1		-0.121	-0.758	0.00482	BNIP3,CCL5,EIF2AK3,HGF,STAT1	E2F1,PRDM16,SIRT1,SP1,TP53
DEresults-New.AnnotationPR		RAS		group						0.00488	BNIP3,CLDN4,STAT1
DEresults-New.AnnotationPR		IL17A		cytokine						0.005	CCL4,CCL5,SOCS1,TYMP	Ap1,CEBPB,IL12 (complex),IL17A,IL1B,IRF1,NFKB1,NFkB (complex),STAT,STAT1,STAT2,STAT3,STAT6,TNFSF11,cytokine
DEresults-New.AnnotationPR		NFYB		transcription regulator						0.005	FGFR2,GTF2H2,HLA-DRA,PSMB7	NFYB,NFYC
DEresults-New.AnnotationPR		KDM5B		transcription regulator						0.00509	BRCA1,FGFR2,GJB2
DEresults-New.AnnotationPR		ARL16		other						0.0051	CCL5
DEresults-New.AnnotationPR		CCL3L1		other						0.0051	CCR5
DEresults-New.AnnotationPR		DCTN4		other						0.0051	CCL5
DEresults-New.AnnotationPR		E2f-Dp1		complex						0.0051	BRCA1
DEresults-New.AnnotationPR		EVC		other						0.0051	PTCH1
DEresults-New.AnnotationPR		FBXO44		enzyme						0.0051	BRCA1
DEresults-New.AnnotationPR		GALR2		g-protein coupled receptor						0.0051	BAD
DEresults-New.AnnotationPR		HCST		transmembrane receptor						0.0051	KLRC4-KLRK1/KLRK1
DEresults-New.AnnotationPR		HLTF		transcription regulator						0.0051	HBB
DEresults-New.AnnotationPR		Hsf4		transcription regulator						0.0051	CRYAB
DEresults-New.AnnotationPR		INTU		other						0.0051	PTCH1
DEresults-New.AnnotationPR		KHDRBS2		other						0.0051	STAT1
DEresults-New.AnnotationPR		KLHL40		other						0.0051	BNIP3
DEresults-New.AnnotationPR		LEFTY2		growth factor						0.0051	MMP7
DEresults-New.AnnotationPR		LY3039478		chemical drug						0.0051	PROM1
DEresults-New.AnnotationPR		MCPH1		other						0.0051	BRCA1
DEresults-New.AnnotationPR		NSC 651016		chemical reagent						0.0051	CCR5
DEresults-New.AnnotationPR		RAET1E		other						0.0051	KLRC4-KLRK1/KLRK1
DEresults-New.AnnotationPR		RFX4		transcription regulator						0.0051	HLA-DRA
DEresults-New.AnnotationPR		RNF126		enzyme						0.0051	BRCA1
DEresults-New.AnnotationPR		SCH772984		chemical - kinase inhibitor						0.0051	MMP7
DEresults-New.AnnotationPR		SYNJ2BP		other						0.0051	LFNG
DEresults-New.AnnotationPR		TAN 67		chemical reagent						0.0051	MAPK3
DEresults-New.AnnotationPR		USP13		peptidase						0.0051	STAT1
DEresults-New.AnnotationPR		atiprimod		chemical drug						0.0051	BAD
DEresults-New.AnnotationPR		fidarestat		chemical drug						0.0051	PYCARD
DEresults-New.AnnotationPR		hexaarginine-neomycin B conjugate		chemical reagent						0.0051	CD8A
DEresults-New.AnnotationPR		indolo(3,2-b)carbazole		chemical reagent						0.0051	SOCS2
DEresults-New.AnnotationPR		lauroylcarnitine		chemical - endogenous mammalian						0.0051	CLDN4
DEresults-New.AnnotationPR		parsatuzumab		biologic drug						0.0051	NOTCH1
DEresults-New.AnnotationPR		poly-L-glutamic acid-peptoid 1 conjugate QM56		chemical reagent						0.0051	CCL5
DEresults-New.AnnotationPR		pyridoxal		chemical - endogenous mammalian						0.0051	MAPK3
DEresults-New.AnnotationPR		NFYC		transcription regulator						0.00517	FGFR2,HLA-DRA	NFYB,NFYC
DEresults-New.AnnotationPR		pentoxifylline		chemical drug						0.00517	CCL5,CCR5
DEresults-New.AnnotationPR		IL22		cytokine						0.00519	CALML5,CCL4,CCL5
DEresults-New.AnnotationPR		dextran sulfate		chemical drug						0.00527	CCL4,CCL5,CCR2,HGF	Ap1,CEBPB,IL10,IL12 (complex),IL1B,IL6,IRF1,IRF3,IRF8,LDL,NFkB (complex),RELA,SP1,STAT1,STAT3,STAT6,dextran sulfate
DEresults-New.AnnotationPR		EP300		transcription regulator						0.0053	BRCA1,CKB,HBB,MMP7,NOTCH1	BRCA1,CREBBP,EP300,ETV1,KLF13,RNA polymerase II,STAT3
DEresults-New.AnnotationPR		NFKBIA		transcription regulator		-0.594		0.095	-0.779	0.00535	BCL11A,BNIP3,CCL5,CRYAB,NOD2	NFKB1,NFKBIA,RELA
DEresults-New.AnnotationPR		FOXM1		transcription regulator						0.00541	MMP7,PROM1,PTCH1
DEresults-New.AnnotationPR		HBB	-3.98	transporter						0.00541	CCL4,CCL5
DEresults-New.AnnotationPR		IRAK1		kinase						0.00541	CCL5,STAT1	IKBKE,IRAK1,IRF1,IRF3,IRF5,IRF7,STAT1,STAT3
DEresults-New.AnnotationPR		PTPRC		phosphatase						0.00541	CCL4,CCL5	IRF3,ITGAM,LYN,NFkB (complex),PTPRC,STAT1,STAT3
DEresults-New.AnnotationPR		SELPLG		other						0.00541	CCL4,LAG3
DEresults-New.AnnotationPR		mir-150		microrna						0.00541	KLRC4-KLRK1/KLRK1,SOCS1
DEresults-New.AnnotationPR		THRB		ligand-dependent nuclear receptor						0.00547	HLA-DMB,MAPK3,MMP7,PROM1
DEresults-New.AnnotationPR		butyric acid		chemical - endogenous mammalian	Activated	2.183		0.031	2.115	0.0055	CCR5,COL11A1,HBB,HLA-DRA,MMP7
DEresults-New.AnnotationPR		molybdenum disulfide		chemical reagent						0.00552	CKB,COL11A1,CRYAB
DEresults-New.AnnotationPR		pirinixic acid		chemical toxicant		-1.154		0.208	-1.564	0.00556	BNIP3,CCL5,HGF,PIK3R3,PSMB7
DEresults-New.AnnotationPR		IRF8		transcription regulator						0.00563	CCL5,CCR2,STAT1	Ap1,CEBPB,IFN alpha/beta,IL10,IL6,IRF3,IRF8,RELA,SP1,STAT1,STAT2,STAT3
DEresults-New.AnnotationPR		ILK		kinase						0.00566	MAPK3,NOTCH1
DEresults-New.AnnotationPR		TNC		other						0.00566	CCL4,CD8A
DEresults-New.AnnotationPR		ADRB		group						0.00574	BAD,BNIP3,CRYAB
DEresults-New.AnnotationPR		ZMPSTE24		peptidase						0.00591	SOCS1,SOCS2
DEresults-New.AnnotationPR		triptolide		chemical drug						0.00596	CCR5,HGF,MMP7
DEresults-New.AnnotationPR		NFE2L2		transcription regulator		-1.387		0.215	-1.863	0.00598	BNIP3,BRCA1,CCL4,CCL5,CD8B	IRF3,NFE2L2,TICAM2
DEresults-New.AnnotationPR		PRL		cytokine						0.00604	CLDN3,SOCS1,SOCS2,STAT1	PRL,STAT
DEresults-New.AnnotationPR		CRP		other						0.00617	CCL5,PSMB7
DEresults-New.AnnotationPR		Hbb-b2		other						0.00617	CCR2,CCR5
DEresults-New.AnnotationPR		IFNLR1		transmembrane receptor						0.00617	CCL4,CCL5
DEresults-New.AnnotationPR		KLF1		transcription regulator						0.00617	BCL11A,HBB
DEresults-New.AnnotationPR		S100A4		other						0.00617	BNIP3,CCL5	NFKBIA,RELA,S100A4
DEresults-New.AnnotationPR		mir-146		microrna						0.00617	SOCS1,STAT1
DEresults-New.AnnotationPR		TICAM1		other						0.00619	CCL4,CCL5,SOCS1	Ap1,CEBPB,IL12 (complex),IRF3,IRF5,IRF7,MYD88,NFKB1,NFkB (complex),RELA,STAT1,STAT2,STAT3,STAT6,TICAM1,TICAM2,TLR4
DEresults-New.AnnotationPR		LDB1		transcription regulator		0		-0.006	0.012	0.00627	BCL11A,CCR2,CLDN4,NOD2
DEresults-New.AnnotationPR		LMO2		transcription regulator		0		-0.013	0.026	0.00634	BCL11A,CCR2,CLDN4,NOD2
DEresults-New.AnnotationPR		CAV1		transmembrane receptor						0.00643	HGF,NOTCH1,PROM1	Ap1,CAV1,CEBPB,IL6,RELA,SP1,STAT3
DEresults-New.AnnotationPR		C3AR1		g-protein coupled receptor						0.00643	CCL4,CCL5
DEresults-New.AnnotationPR		KDR		kinase						0.00643	LAG3,NOTCH1
DEresults-New.AnnotationPR		vincristine		chemical drug						0.00643	BRCA1,CCL5	Ap1,BCL10,IKBKB,TP53,vincristine
DEresults-New.AnnotationPR		1,25-dihydroxyvitamin D		chemical drug						0.0067	BNIP3,SOCS1
DEresults-New.AnnotationPR		FYN		kinase						0.0067	CCL4,NOTCH1	AKT1,BCL10,FYN,NFkB (complex),STAT3,SYK,TP53
DEresults-New.AnnotationPR		PF543		chemical - kinase inhibitor						0.0067	CCR2,CCR5
DEresults-New.AnnotationPR		aldesleukin		biologic drug						0.0067	HLA-DRA,STAT1
DEresults-New.AnnotationPR		EGR3		transcription regulator						0.00697	NOTCH1,SOCS1
DEresults-New.AnnotationPR		IFIH1		enzyme						0.00697	CCL4,CCL5	Ap1,IFIH1,IRF3,STAT1
DEresults-New.AnnotationPR		IRF9		transcription regulator						0.00697	SOCS1,STAT1	IRF9,STAT1,STAT2
DEresults-New.AnnotationPR		RELA		transcription regulator		0.169		0.23	-0.278	0.00702	CCL5,CRYAB,MMP7,NOD2,NOTCH1	Ap1,BCL10,CEBPB,IL6,NFKB1,NFKBIA,RELA,SP1,STAT3,TNF
DEresults-New.AnnotationPR		RBPJ		transcription regulator						0.00705	HGF,LFNG,PIK3CG
DEresults-New.AnnotationPR		PI3K (complex)		complex		1.114		0.229	0.67	0.00714	CCL4,NOTCH1,PIK3CG,TYMP
DEresults-New.AnnotationPR		BAPTA-AM		chemical reagent						0.00725	SOCS1,SOCS2	BAPTA-AM,NFATC2,PARP1,SP1,STAT5A
DEresults-New.AnnotationPR		CD86		transmembrane receptor						0.00725	CCL4,GZMA	CD28,CD86,TBX21
DEresults-New.AnnotationPR		KAT2B		transcription regulator						0.00725	HBB,PTCH1
DEresults-New.AnnotationPR		N-[N-(3,5-difluorophenacetyl-L-Ala)]-S-phenylglycine t-butyl ester		chemical - protease inhibitor						0.00725	CCL5,NOTCH1	AKT1,BCL10,N-[N-(3,5-difluorophenacetyl-L-Ala)]-S-phenylglycine t-butyl ester,NFKB1,NFKBIA,NFkB (complex),RELA,TP53
DEresults-New.AnnotationPR		PNPT1		enzyme						0.00725	CCL5,STAT1
DEresults-New.AnnotationPR		YY1		transcription regulator						0.00731	BRCA1,CCR5,CRYAB,HLA-DRA
DEresults-New.AnnotationPR		HSPA5		enzyme						0.00754	CCL5,EIF2AK3
DEresults-New.AnnotationPR		IFN type 1		group						0.00754	CCL5,STAT1	IFN type 1,IFNAR1,IRF1,IRF3,IRF9,Ifnar,STAT1,STAT2,STAT3
DEresults-New.AnnotationPR		PRKD1		kinase						0.00754	CCL4,CCL5	IRF5,NFkB (complex),PRKD1,STAT3,SYK,TLR5
DEresults-New.AnnotationPR		TIMP3		other						0.00754	MAPK3,STAT1
DEresults-New.AnnotationPR		10-hydroxycamptothecin		chemical - endogenous mammalian						0.00764	BAD
DEresults-New.AnnotationPR		ARF4		enzyme						0.00764	CLDN4
DEresults-New.AnnotationPR		Ap1 gamma		group						0.00764	CD8B
DEresults-New.AnnotationPR		CpG 10101		chemical drug						0.00764	STAT1
DEresults-New.AnnotationPR		DDOST		enzyme						0.00764	PROM1
DEresults-New.AnnotationPR		Eotaxin		group						0.00764	MAPK3
DEresults-New.AnnotationPR		FOXO6		transcription regulator						0.00764	CCR2
DEresults-New.AnnotationPR		GEM231		chemical drug						0.00764	BAD
DEresults-New.AnnotationPR		GLUD1		enzyme						0.00764	MAPK3
DEresults-New.AnnotationPR		GNLY		other						0.00764	CCL5
DEresults-New.AnnotationPR		GPC6		transmembrane receptor						0.00764	PTCH1
DEresults-New.AnnotationPR		Gap		group						0.00764	RASGRF1
DEresults-New.AnnotationPR		HERC2		enzyme						0.00764	BRCA1
DEresults-New.AnnotationPR		HERC5		enzyme						0.00764	CCL5
DEresults-New.AnnotationPR		L-kynurenine		chemical - endogenous mammalian						0.00764	KLRC4-KLRK1/KLRK1
DEresults-New.AnnotationPR		MUC5AC		peptidase						0.00764	MMP7
DEresults-New.AnnotationPR		P2RY12		g-protein coupled receptor						0.00764	CCL4
DEresults-New.AnnotationPR		PDZD2		other						0.00764	BAD
DEresults-New.AnnotationPR		POFUT1		enzyme						0.00764	NOTCH1
DEresults-New.AnnotationPR		PTCHD4		other						0.00764	PTCH1
DEresults-New.AnnotationPR		RECQL		enzyme						0.00764	HBB
DEresults-New.AnnotationPR		S100A2		other						0.00764	BNIP3
DEresults-New.AnnotationPR		capivasertib		chemical drug						0.00764	PROM1
DEresults-New.AnnotationPR		fomepizole		chemical drug						0.00764	CCL5
DEresults-New.AnnotationPR		leukotriene E4		chemical - endogenous mammalian						0.00764	CCL4
DEresults-New.AnnotationPR		mir-497		microrna						0.00764	MAPK3
DEresults-New.AnnotationPR		mir-95		microrna						0.00764	BRCA1
DEresults-New.AnnotationPR		palmitoylcarnitine		chemical - endogenous mammalian						0.00764	CLDN4
DEresults-New.AnnotationPR		phosphatidylethanolamine		chemical - endogenous mammalian						0.00764	STAT1
DEresults-New.AnnotationPR		phosphorothioate oligodeoxynucleotide		chemical - other						0.00764	CCL4
DEresults-New.AnnotationPR		recombinant interferon gamma		biologic drug						0.00764	FGFR2
DEresults-New.AnnotationPR		thioguanine		chemical drug						0.00764	BNIP3
DEresults-New.AnnotationPR		KLF4		transcription regulator		-1.246		0.167	-1.576	0.00765	GJB2,NOTCH1,PROM1,SOCS1
DEresults-New.AnnotationPR		JAK2		kinase						0.0077	CCL5,SOCS1,STAT1	CEBPB,IRF8,IRF9,JAK2,NFATC2,NFkB (complex),PARP1,SP1,STAT1,STAT2,STAT3,TP53
DEresults-New.AnnotationPR		IDH1		enzyme						0.00783	CLDN3,PTCH1
DEresults-New.AnnotationPR		LEF1		transcription regulator						0.00783	BRCA1,MMP7,PTCH1
DEresults-New.AnnotationPR		SP600125		chemical - kinase inhibitor		-1.067		-0.102	-0.866	0.00791	BAD,CCL4,CCL5,CLDN4	AKT1,BCL10,FAS,NFkB (complex),SP600125,STAT1,STAT2,STAT3,TP53
DEresults-New.AnnotationPR		kainic acid		chemical toxicant						0.00797	CCL5,FGFR2,MMP7	JUND,MAPK8,kainic acid
DEresults-New.AnnotationPR		LEP		growth factor						0.00799	BAD,CCL5,FGFR2,MMP7,NOTCH1	AKT1,BCL10,CEBPB,GATA3,LEP,NFKB1,NFKBIA,NFkB (complex),RELA,STAT1,STAT3,TGFB1,TP53
DEresults-New.AnnotationPR		CD274		enzyme						0.00812	KLRC4-KLRK1/KLRK1,PDCD1LG2	CD274,IRF1,STAT,STAT1,STAT6,cytokine
DEresults-New.AnnotationPR		salicylic acid		chemical drug						0.00812	CCL4,CCL5	AKT1,Ap1,BCL10,IRF3,NFKB1,NFkB (complex),PTGS2,STAT1,STAT3,TNFRSF1A,TP53,salicylic acid
DEresults-New.AnnotationPR		SP2509		chemical reagent		0.218		-0.093	0.401	0.00818	BCL11A,CCL5,NOTCH1,RBX1
DEresults-New.AnnotationPR		SRC (family)		group						0.00842	PROM1,STAT1
DEresults-New.AnnotationPR		TNFRSF1A		transmembrane receptor						0.00866	CCL4,CCL5,MMP7	Ap1,BCL10,CEBPB,JUND,MAPK8,NFKB1,RELA,STAT1,STAT3,TNFRSF1A,Tgf beta
DEresults-New.AnnotationPR		CD5		transmembrane receptor						0.00872	CCL4,STAT1	CD5,ERK,STAT1
DEresults-New.AnnotationPR		CDK9		kinase						0.00872	CCL5,HLA-DRA
DEresults-New.AnnotationPR		FGF10		growth factor						0.00872	FGFR2,LFNG
DEresults-New.AnnotationPR		HDL		complex						0.00872	CCL5,CCR2	Ap1,HDL,LDL,NFkB (complex),Nr1h,STAT1
DEresults-New.AnnotationPR		enalapril		biologic drug						0.00872	CLDN4,HGF
DEresults-New.AnnotationPR		TWIST1		transcription regulator						0.00895	CLDN4,FGFR2,PROM1
DEresults-New.AnnotationPR		CBL		transcription regulator						0.00903	FGFR2,STAT1
DEresults-New.AnnotationPR		CLEC11A		growth factor						0.00903	CCL4,CCR5
DEresults-New.AnnotationPR		FOSL2		transcription regulator						0.00903	BRCA1,CCR2
DEresults-New.AnnotationPR		EGFR		kinase		-1.387		0.158	-1.736	0.00911	CCL5,CRYAB,NOTCH1,PROM1,PSMB7	AKT1,Ap1,BCL10,CEBPB,EGFR,IL6,NFKB1,NFKBIA,NFkB (complex),PRKCD,RELA,SP1,STAT3,TP53
DEresults-New.AnnotationPR		Salmonella enterica serotype abortus equi lipopolysaccharide		chemical toxicant						0.00925	CCL4,CCL5,GJB2
DEresults-New.AnnotationPR		CYP1B1		enzyme						0.00934	GZMA,SOCS2
DEresults-New.AnnotationPR		MSC		transcription regulator						0.00934	CCL4,HGF
DEresults-New.AnnotationPR		SERPINF1		other						0.00934	BAD,CRYAB
DEresults-New.AnnotationPR		POU2AF1		transcription regulator						0.00966	CCR5,HLA-DRA
DEresults-New.AnnotationPR		MAPK8		kinase						0.0097	CCL5,MMP7,PTCH1	Ap1,JUND,MAPK8
DEresults-New.AnnotationPR		IFN Beta		group						0.00985	CCL5,SOCS1,STAT1	IFN Beta,IFNAR1,IRF1,IRF3,IRF7,IRF8,IRF9,JAK2,NFkB (complex),SP1,STAT1,STAT2,STAT3
DEresults-New.AnnotationPR		heme		chemical - endogenous mammalian						0.00998	CCL4,CCL5	AKT1,Ap1,BCL10,CD14,NFE2L2,NFkB (complex),STAT3,SYK,TP53,heme
DEresults-New.AnnotationPR		RARB		ligand-dependent nuclear receptor						0.01	CRYAB,MMP7,STAT1
DEresults-New.AnnotationPR		13(S)-hydroxyoctadecadienoic acid		chemical - endogenous mammalian						0.0102	MAPK3
DEresults-New.AnnotationPR		3,6-bis(1-methyl-4-vinylpyridium)carbazole diiodide		chemical reagent						0.0102	MMP7
DEresults-New.AnnotationPR		3,6-bis(4-methyl-2-vinylpyrazinium)carbazole		chemical reagent						0.0102	MMP7
DEresults-New.AnnotationPR		4-vinyl-1-cyclohexene dioxide		chemical toxicant						0.0102	BAD
DEresults-New.AnnotationPR		AC083837.1		other						0.0102	CCL5
DEresults-New.AnnotationPR		BICD2		other						0.0102	STAT1
DEresults-New.AnnotationPR		CACTIN		other						0.0102	CCL5
DEresults-New.AnnotationPR		D-alpha-hydroxyglutarate		chemical - endogenous mammalian						0.0102	PTCH1
DEresults-New.AnnotationPR		DLL3		other						0.0102	LFNG
DEresults-New.AnnotationPR		DNAJB4		other						0.0102	STAT1
DEresults-New.AnnotationPR		GAS1		other						0.0102	PTCH1
DEresults-New.AnnotationPR		GJB6		transporter						0.0102	GJB2
DEresults-New.AnnotationPR		HSPBP1		other						0.0102	HSPA2
DEresults-New.AnnotationPR		IK		cytokine						0.0102	HLA-DRA
DEresults-New.AnnotationPR		IRF3-IRF7		complex						0.0102	CCL5
DEresults-New.AnnotationPR		ITGAX		transmembrane receptor						0.0102	CCL4
DEresults-New.AnnotationPR		ITPR		group						0.0102	MAPK3
DEresults-New.AnnotationPR		K-604		chemical drug						0.0102	CCL5
DEresults-New.AnnotationPR		KLF7		transcription regulator						0.0102	HBB
DEresults-New.AnnotationPR		KPNA1		transporter						0.0102	STAT1
DEresults-New.AnnotationPR		LAMB1		other						0.0102	NOTCH1
DEresults-New.AnnotationPR		MIR129		group						0.0102	MAPK3
DEresults-New.AnnotationPR		NBR2		other						0.0102	NOTCH1
DEresults-New.AnnotationPR		NPLOC4		other						0.0102	CCL5
DEresults-New.AnnotationPR		PF-4691502		chemical drug						0.0102	PROM1
DEresults-New.AnnotationPR		PLAGL2		transcription regulator						0.0102	BNIP3
DEresults-New.AnnotationPR		SUFU		transcription regulator						0.0102	PTCH1
DEresults-New.AnnotationPR		TAF12		transcription regulator						0.0102	HLA-DRA
DEresults-New.AnnotationPR		TMSB10/TMSB4X		other						0.0102	MMP7
DEresults-New.AnnotationPR		TRIL		other						0.0102	CCL5
DEresults-New.AnnotationPR		UFD1		peptidase						0.0102	CCL5
DEresults-New.AnnotationPR		WDR11		other						0.0102	PTCH1
DEresults-New.AnnotationPR		ZXDC		transcription regulator						0.0102	HLA-DRA
DEresults-New.AnnotationPR		chitinase		group						0.0102	CCL5
DEresults-New.AnnotationPR		chloral hydrate		chemical drug						0.0102	PTCH1
DEresults-New.AnnotationPR		cloprostenol		chemical drug						0.0102	SOCS1
DEresults-New.AnnotationPR		fenclonine		chemical drug						0.0102	PTCH1
DEresults-New.AnnotationPR		ferrous sulfate		chemical drug						0.0102	CCL4
DEresults-New.AnnotationPR		firtecan pegol		chemical drug						0.0102	BNIP3
DEresults-New.AnnotationPR		miR-515-5p (and other miRNAs w/seed UCUCCAA)		mature microrna						0.0102	FGFR2
DEresults-New.AnnotationPR		moxifloxacin		chemical drug						0.0102	CCR2
DEresults-New.AnnotationPR		succinylacetone		chemical - endogenous mammalian						0.0102	HBB
DEresults-New.AnnotationPR		verlukast		chemical drug						0.0102	CCL4
DEresults-New.AnnotationPR		CTNNB1		transcription regulator		-1.964		0.205	-2.367	0.0102	COL27A1,GJB2,LFNG,MMP7,NOTCH1,PROM1,PTCH1
DEresults-New.AnnotationPR		CHD4		enzyme						0.0103	BCL11A,HBB
DEresults-New.AnnotationPR		NOTCH3		transcription regulator						0.0103	NOTCH1,PROM1
DEresults-New.AnnotationPR		PPP2CA		phosphatase						0.0103	GZMA,SOCS1
DEresults-New.AnnotationPR		S-nitroso-N-acetyl-DL-penicillamine		chemical reagent						0.0103	BNIP3,BRCA1
DEresults-New.AnnotationPR		adenosine		chemical - endogenous mammalian						0.0103	CCL5,KLRC4-KLRK1/KLRK1
DEresults-New.AnnotationPR		GnRH analog		biologic drug		0.254		-0.012	0.278	0.0103	HSPA2,MAPK3,PIK3R3,PSMB7
DEresults-New.AnnotationPR		Ige		complex		1.886		0.247	1.42	0.0104	CCL4,CCL5,CCR5,SOCS1
DEresults-New.AnnotationPR		aspirin		chemical drug						0.0105	CCL4,HGF,TYMP
DEresults-New.AnnotationPR		CCND1		transcription regulator		-1.98		0.05	-2.078	0.0105	BRCA1,COL27A1,NOTCH1,TYMP
DEresults-New.AnnotationPR		FOXC2		transcription regulator						0.0106	LFNG,NOTCH1
DEresults-New.AnnotationPR		TNFRSF8		transmembrane receptor						0.0106	CCL4,PBX3
DEresults-New.AnnotationPR		cadmium chloride		chemical toxicant						0.0106	CCL5,NOTCH1
DEresults-New.AnnotationPR		Vegf		group		-0.147		0.229	-0.594	0.0107	CRYAB,GJB2,NOTCH1,PIK3CG,SOCS2
DEresults-New.AnnotationPR		FLI1		transcription regulator						0.011	CCL5,HBB
DEresults-New.AnnotationPR		carbon monoxide		chemical - endogenous mammalian						0.011	CCL4,HGF
DEresults-New.AnnotationPR		Fcer1		complex						0.0113	CCL4,CCL5
DEresults-New.AnnotationPR		IL6ST		transmembrane receptor						0.0113	NOTCH1,SOCS1
DEresults-New.AnnotationPR		E. coli serotype 0127B8 lipopolysaccharide		chemical - endogenous non-mammalian						0.0116	CCL5,GJB2,STAT1
DEresults-New.AnnotationPR		Sn50 peptide		chemical toxicant						0.0117	MMP7,TYMP
DEresults-New.AnnotationPR		chloroquine		chemical drug						0.0117	CCL5,SOCS1
DEresults-New.AnnotationPR		mir-181		microrna						0.0117	NOTCH1,PBX3
DEresults-New.AnnotationPR		napabucasin		chemical drug						0.0117	FGFR2,NOTCH1
DEresults-New.AnnotationPR		Go 6976		chemical - kinase inhibitor						0.012	CCL4,CCL5
DEresults-New.AnnotationPR		MMP12		peptidase						0.012	CCL5,PSMB7
DEresults-New.AnnotationPR		PDCD1		phosphatase						0.012	GZMA,STAT1
DEresults-New.AnnotationPR		MBD2		transcription regulator						0.0124	BRCA1,PROM1
DEresults-New.AnnotationPR		hydroxyurea		chemical drug						0.0124	HBB,STAT1
DEresults-New.AnnotationPR		methylmercury		chemical toxicant						0.0124	BAD,BNIP3
DEresults-New.AnnotationPR		NOS2		enzyme						0.0127	BNIP3,CALML5,CCL4
DEresults-New.AnnotationPR		9-hydroxyoctadecadienoic acid		chemical - endogenous mammalian						0.0127	CCR2
DEresults-New.AnnotationPR		ADAM8		peptidase						0.0127	CCL5
DEresults-New.AnnotationPR		AQP3		transporter						0.0127	CCL5
DEresults-New.AnnotationPR		ARID2		transcription regulator						0.0127	FGFR2
DEresults-New.AnnotationPR		CDK12		kinase						0.0127	BRCA1
DEresults-New.AnnotationPR		CPT1		group						0.0127	PROM1
DEresults-New.AnnotationPR		GJB1		transporter						0.0127	GJB2
DEresults-New.AnnotationPR		KCTD11		other						0.0127	PTCH1
DEresults-New.AnnotationPR		MCOLN2		ion channel						0.0127	CCL5
DEresults-New.AnnotationPR		NUDT21		other						0.0127	COL11A1
DEresults-New.AnnotationPR		ORC2		other						0.0127	HBB
DEresults-New.AnnotationPR		RECQL4		enzyme						0.0127	HBB
DEresults-New.AnnotationPR		RFXANK		transcription regulator						0.0127	HLA-DRA
DEresults-New.AnnotationPR		RUBCN		other						0.0127	CCL4
DEresults-New.AnnotationPR		SSBP1		other						0.0127	HLA-DRA
DEresults-New.AnnotationPR		TAF9		transcription regulator						0.0127	HLA-DRA
DEresults-New.AnnotationPR		TH1 Cytokine		group						0.0127	CCR5
DEresults-New.AnnotationPR		TIAL1		transcription regulator						0.0127	HBB
DEresults-New.AnnotationPR		TTYH1		ion channel						0.0127	NOTCH1
DEresults-New.AnnotationPR		fluticasone		chemical drug						0.0127	CCL5
DEresults-New.AnnotationPR		lupeol		chemical drug						0.0127	PROM1
DEresults-New.AnnotationPR		miR-292b-5p (and other miRNAs w/seed CUCAAAA)		mature microrna						0.0127	BCL11A
DEresults-New.AnnotationPR		miR-615-5p (and other miRNAs w/seed GGGGUCC)		mature microrna						0.0127	KLRC4-KLRK1/KLRK1
DEresults-New.AnnotationPR		mir-489		microrna						0.0127	MMP7
DEresults-New.AnnotationPR		picolinic acid		chemical toxicant						0.0127	CCL4
DEresults-New.AnnotationPR		propolis		biologic drug						0.0127	CCL5
DEresults-New.AnnotationPR		sodium chlorate		chemical reagent						0.0127	PTCH1
DEresults-New.AnnotationPR		sodium phosphate		chemical drug						0.0127	BAD
DEresults-New.AnnotationPR		talazoparib		chemical drug						0.0127	CCL5
DEresults-New.AnnotationPR		teniposide		chemical drug						0.0127	CCL5
DEresults-New.AnnotationPR		EGR1		transcription regulator						0.0129	CCL4,CCR2,SOCS1
DEresults-New.AnnotationPR		mir-8		microrna						0.013	CLDN3,FGFR2,PROM1
DEresults-New.AnnotationPR		3,3'-diindolylmethane		chemical drug						0.0131	BAD,BRCA1
DEresults-New.AnnotationPR		TNFSF13B		cytokine						0.0131	CCL4,HLA-DMB
DEresults-New.AnnotationPR		TSC1		other						0.0131	CRYAB,STAT1
DEresults-New.AnnotationPR		ANXA7		ion channel						0.0135	BRCA1,HGF
DEresults-New.AnnotationPR		NRF1		transcription regulator						0.0135	HBB,PSMB7
DEresults-New.AnnotationPR		ZBTB7B		transcription regulator						0.0135	CD8A,CD8B
DEresults-New.AnnotationPR		gemcitabine		chemical drug						0.0135	HLA-DRA,NOTCH1
DEresults-New.AnnotationPR		mir-15		microrna						0.0135	CCL5,MAPK3
DEresults-New.AnnotationPR		nicotine		chemical drug						0.0138	CCL4,MMP7,STAT1
DEresults-New.AnnotationPR		bucladesine		chemical toxicant		0		0.188	-0.376	0.0139	CCR5,CD8A,CRYAB,PTCH1
DEresults-New.AnnotationPR		TREM1		transmembrane receptor						0.0142	CCL5,EIF2AK3,NOD2
DEresults-New.AnnotationPR		sirolimus		chemical drug	Inhibited	-2.195		-0.163	-1.837	0.0142	CCR5,HGF,PROM1,PSMB7,STAT1
DEresults-New.AnnotationPR		ID1		transcription regulator						0.0142	NOTCH1,PROM1
DEresults-New.AnnotationPR		MAP2K3		kinase						0.0142	CCL8,STAT1
DEresults-New.AnnotationPR		lipoteichoic acid		chemical - endogenous non-mammalian						0.0142	CCR5,NOD2
DEresults-New.AnnotationPR		ID3		transcription regulator						0.0143	CCL5,CCR5,NOTCH1
DEresults-New.AnnotationPR		NRAS		enzyme						0.0143	CCL4,CCL5,STAT1
DEresults-New.AnnotationPR		GNA14		enzyme						0.0146	BNIP3,STAT1
DEresults-New.AnnotationPR		lysophosphatidylcholine		chemical - other						0.0146	CCL5,NOD2
DEresults-New.AnnotationPR		Calcineurin protein(s)		complex						0.015	CCL4,CCL5
DEresults-New.AnnotationPR		PIK3CA		kinase						0.015	BAD,PIK3CG
DEresults-New.AnnotationPR		TRAF3IP2		other						0.015	CCL5,CCR2
DEresults-New.AnnotationPR		13-hydroxyoctadecadienoic acid		chemical - endogenous mammalian						0.0152	CCR2
DEresults-New.AnnotationPR		5R-hydroxytriptolide		chemical drug						0.0152	STAT1
DEresults-New.AnnotationPR		AQP5		transporter						0.0152	CLDN3
DEresults-New.AnnotationPR		BARD1		transcription regulator						0.0152	BRCA1
DEresults-New.AnnotationPR		BCL11A	-1.78	transcription regulator						0.0152	HBB
DEresults-New.AnnotationPR		BCL2L12		other						0.0152	CRYAB
DEresults-New.AnnotationPR		CHRD		other						0.0152	PTCH1
DEresults-New.AnnotationPR		CLEC4M		other						0.0152	CCL4
DEresults-New.AnnotationPR		CXXC4		other						0.0152	MMP7
DEresults-New.AnnotationPR		EGFL7		other						0.0152	NOTCH1
DEresults-New.AnnotationPR		FKBP8		other						0.0152	PTCH1
DEresults-New.AnnotationPR		FLT4		transmembrane receptor						0.0152	SOCS1
DEresults-New.AnnotationPR		Fcgr2		group						0.0152	CCL5
DEresults-New.AnnotationPR		GNAZ		enzyme						0.0152	CCL4
DEresults-New.AnnotationPR		GPR37L1		g-protein coupled receptor						0.0152	PTCH1
DEresults-New.AnnotationPR		GSI34		chemical reagent						0.0152	NOTCH1
DEresults-New.AnnotationPR		JWH-015		chemical reagent						0.0152	CCR2
DEresults-New.AnnotationPR		MMP13		peptidase						0.0152	CCL4
DEresults-New.AnnotationPR		MSLN		other						0.0152	MMP7
DEresults-New.AnnotationPR		Mg2+		chemical - endogenous mammalian						0.0152	KLRC4-KLRK1/KLRK1
DEresults-New.AnnotationPR		N-retinylidene-N-retinylethanolamine		chemical - endogenous mammalian						0.0152	EIF2AK3
DEresults-New.AnnotationPR		OLIG2		transcription regulator						0.0152	NOTCH1
DEresults-New.AnnotationPR		PDZK1IP1		other						0.0152	BNIP3
DEresults-New.AnnotationPR		PIWIL4		other						0.0152	FGFR2
DEresults-New.AnnotationPR		PPP4C		phosphatase						0.0152	CCL5
DEresults-New.AnnotationPR		RAM2061		chemical reagent						0.0152	EIF2AK3
DEresults-New.AnnotationPR		RAP1A		enzyme						0.0152	MMP7
DEresults-New.AnnotationPR		RDH8		enzyme						0.0152	CCL4
DEresults-New.AnnotationPR		SHOX2		transcription regulator						0.0152	FGFR2
DEresults-New.AnnotationPR		SRGN		other						0.0152	HGF
DEresults-New.AnnotationPR		TAF10		transcription regulator						0.0152	HLA-DRA
DEresults-New.AnnotationPR		TP53RK		kinase						0.0152	PSMB7
DEresults-New.AnnotationPR		TPR		other						0.0152	NOTCH1
DEresults-New.AnnotationPR		ZMIZ1		transcription regulator						0.0152	NOTCH1
DEresults-New.AnnotationPR		acetazolamide		chemical drug						0.0152	EIF2AK3
DEresults-New.AnnotationPR		carboxymethylflavin		chemical - endogenous mammalian						0.0152	PTCH1
DEresults-New.AnnotationPR		coxsackievirus A21		biologic drug						0.0152	LAG3
DEresults-New.AnnotationPR		dec-RRLL-cmk		chemical reagent						0.0152	COL11A1
DEresults-New.AnnotationPR		enzastaurin		chemical drug						0.0152	CLDN3
DEresults-New.AnnotationPR		formylmethylflavin		chemical - endogenous non-mammalian						0.0152	PTCH1
DEresults-New.AnnotationPR		lumichrome		chemical - endogenous non-mammalian						0.0152	PTCH1
DEresults-New.AnnotationPR		miR-193a-5p (miRNAs w/seed GGGUCUU)		mature microrna						0.0152	PIK3R3
DEresults-New.AnnotationPR		nor-binaltorphimine		chemical reagent						0.0152	CCR5
DEresults-New.AnnotationPR		propyl-2-(8-(3,4-difluorobenzyl)-2',5'-dioxo-8-azaspiro[bicyclo[3.2.1] octane-3,4'-imidazolidine]-1'-yl)acetate		chemical reagent						0.0152	BAD
DEresults-New.AnnotationPR		ADAM17		peptidase						0.0154	MMP7,NOTCH1
DEresults-New.AnnotationPR		RNF31		enzyme						0.0154	CCL4,CCL5
DEresults-New.AnnotationPR		P38 MAPK		group		0.985	bias	0.268	0.458	0.0155	BNIP3,CCL5,CCL8,STAT1
DEresults-New.AnnotationPR		ADAM12		peptidase						0.0158	COL11A1,HGF
DEresults-New.AnnotationPR		PF4		cytokine						0.0162	CCL4,STAT1
DEresults-New.AnnotationPR		STK40		kinase						0.0162	CCL4,CCR5
DEresults-New.AnnotationPR		triamcinolone acetonide		chemical drug						0.0163	FGFR2,GZMA,SOCS2
DEresults-New.AnnotationPR		tetrachlorodibenzodioxin		chemical toxicant						0.0164	APH1B,CCL5,HSPA2,SOCS2
DEresults-New.AnnotationPR		PRNP		other						0.0166	CCL5,NOTCH1
DEresults-New.AnnotationPR		MAPT		other						0.0169	CKB,EIF2AK3,MAPK3,PPP2R1A
DEresults-New.AnnotationPR		FGF7		growth factor						0.017	FGFR2,STAT1
DEresults-New.AnnotationPR		CHUK		kinase						0.0172	CCL4,CCL5,NOTCH1
DEresults-New.AnnotationPR		FN1		enzyme						0.0172	CCL4,CCL5,CD8A
DEresults-New.AnnotationPR		KLF6		transcription regulator						0.0174	PDCD1LG2,PTCH1
DEresults-New.AnnotationPR		MAP2K1/2		group						0.0174	CCL4,PIK3CG
DEresults-New.AnnotationPR		enterotoxin B		biologic drug						0.0174	CCL4,CCL5
DEresults-New.AnnotationPR		20alpha-hydroxycholesterol		chemical - endogenous mammalian						0.0177	PTCH1
DEresults-New.AnnotationPR		CC2D1A		transcription regulator						0.0177	CCL5
DEresults-New.AnnotationPR		CHS-828		chemical drug						0.0177	PROM1
DEresults-New.AnnotationPR		CLIC4		ion channel						0.0177	CCL5
DEresults-New.AnnotationPR		CUL1		enzyme						0.0177	BRCA1
DEresults-New.AnnotationPR		LMO1		transcription regulator						0.0177	NOTCH1
DEresults-New.AnnotationPR		MACC1-AS1		other						0.0177	PROM1
DEresults-New.AnnotationPR		MFAP2		other						0.0177	PTCH1
DEresults-New.AnnotationPR		MIB1		enzyme						0.0177	NOTCH1
DEresults-New.AnnotationPR		MRC1		transmembrane receptor						0.0177	CCL5
DEresults-New.AnnotationPR		PRKG2		kinase						0.0177	PROM1
DEresults-New.AnnotationPR		PV-267		chemical reagent						0.0177	CCL4
DEresults-New.AnnotationPR		Ptgs2os2		other						0.0177	CCL5
DEresults-New.AnnotationPR		RAX		transcription regulator						0.0177	NOTCH1
DEresults-New.AnnotationPR		RBX1	0.671	enzyme						0.0177	BRCA1
DEresults-New.AnnotationPR		RDH10		enzyme						0.0177	CLDN3
DEresults-New.AnnotationPR		SERPINC1		enzyme						0.0177	MAPK3
DEresults-New.AnnotationPR		SHCBP1		other						0.0177	PROM1
DEresults-New.AnnotationPR		TH2 Cytokine		group						0.0177	CCR5
DEresults-New.AnnotationPR		TMPO		other						0.0177	COL11A1
DEresults-New.AnnotationPR		ZNF423		transcription regulator						0.0177	BRCA1
DEresults-New.AnnotationPR		blinatumomab		biologic drug						0.0177	CCL4
DEresults-New.AnnotationPR		dacarbazine		chemical drug						0.0177	CCL5
DEresults-New.AnnotationPR		nigericin		chemical drug						0.0177	PROM1
DEresults-New.AnnotationPR		olaparib		chemical drug						0.0177	BRCA1
DEresults-New.AnnotationPR		poly(dG-dC)		chemical reagent						0.0177	STAT1
DEresults-New.AnnotationPR		N-Ac-Leu-Leu-norleucinal		chemical - protease inhibitor						0.0178	BRCA1,CCL4
DEresults-New.AnnotationPR		Jnk		group						0.0178	BRCA1,CCL4,CCL5
DEresults-New.AnnotationPR		LIF		cytokine						0.0183	HGF,SOCS1,SOCS2
DEresults-New.AnnotationPR		isobutylmethylxanthine		chemical toxicant						0.0183	MAPK3,NOTCH1,STAT1
DEresults-New.AnnotationPR		C3		peptidase						0.0187	CCL4,CCL5
DEresults-New.AnnotationPR		FFAR3		g-protein coupled receptor						0.0187	BCL11A,HLA-DMB
DEresults-New.AnnotationPR		NFKB2		transcription regulator						0.0187	CCL5,HLA-DMB
DEresults-New.AnnotationPR		ZBTB16		transcription regulator						0.0187	CCR2,CD8A,PIK3R3
DEresults-New.AnnotationPR		Pkc(s)		group						0.0189	CCR2,CCR5,MAPK3
DEresults-New.AnnotationPR		CpG ODN 1826		chemical reagent						0.0191	CCL4,CCL5
DEresults-New.AnnotationPR		TRAF2		enzyme						0.0191	CCL5,PBX3
DEresults-New.AnnotationPR		CFTR		ion channel						0.0195	CCL5,STAT1
DEresults-New.AnnotationPR		SPIB		transcription regulator						0.0195	CCR2,CCR5
DEresults-New.AnnotationPR		ethanol		chemical - endogenous mammalian		1.172		0.101	0.975	0.0197	BAD,BRCA1,CCL5,STAT1
DEresults-New.AnnotationPR		BMP4		growth factor						0.0198	FGFR2,GABRP,PTCH1
DEresults-New.AnnotationPR		STAT4		transcription regulator						0.0198	BAD,CCR5,STAT1
DEresults-New.AnnotationPR		5-O-mycolyl-beta-araf-(1->2)-5-O-mycolyl-alpha-araf-(1->1')-glycerol		chemical - endogenous non-mammalian						0.02	CCL4,CCL8
DEresults-New.AnnotationPR		HMGB1		transcription regulator						0.02	BRCA1,CCL4
DEresults-New.AnnotationPR		ITK		kinase						0.02	BAD,CCL5
DEresults-New.AnnotationPR		cobalt chloride		chemical reagent						0.02	BNIP3,PROM1
DEresults-New.AnnotationPR		FSH		complex						0.0201	BAD,BCL11A,PPP2R1A,STAT1
DEresults-New.AnnotationPR		CAPN2		peptidase						0.0202	PPP2R1A
DEresults-New.AnnotationPR		CCL-34		chemical reagent						0.0202	CD8A
DEresults-New.AnnotationPR		CD5L		transmembrane receptor						0.0202	CCL5
DEresults-New.AnnotationPR		CD8A	1.74	other						0.0202	CD8B
DEresults-New.AnnotationPR		CXCR1		g-protein coupled receptor						0.0202	BAD
DEresults-New.AnnotationPR		CYTOR		other						0.0202	STAT1
DEresults-New.AnnotationPR		Calcineurin B		group						0.0202	CCR5
DEresults-New.AnnotationPR		ETV6-NTRK3		fusion gene/product						0.0202	STAT1
DEresults-New.AnnotationPR		FBXO2		enzyme						0.0202	GJB2
DEresults-New.AnnotationPR		FEM1A		transcription regulator						0.0202	CCL4
DEresults-New.AnnotationPR		HNRNPC		other						0.0202	HBB
DEresults-New.AnnotationPR		LAMA4		enzyme						0.0202	NOTCH1
DEresults-New.AnnotationPR		NEU3		enzyme						0.0202	MMP7
DEresults-New.AnnotationPR		OCLN		other						0.0202	MMP7
DEresults-New.AnnotationPR		PCM1-JAK2		fusion gene/product						0.0202	SOCS2
DEresults-New.AnnotationPR		PPT1		enzyme						0.0202	CCL4
DEresults-New.AnnotationPR		Rfx5		other						0.0202	HLA-DRA
DEresults-New.AnnotationPR		SDC2		other						0.0202	MMP7
DEresults-New.AnnotationPR		TTN		kinase						0.0202	CRYAB
DEresults-New.AnnotationPR		ULBP1		transmembrane receptor						0.0202	CCL4
DEresults-New.AnnotationPR		WNT7B		other						0.0202	PTCH1
DEresults-New.AnnotationPR		borage oil		chemical drug						0.0202	PIK3CG
DEresults-New.AnnotationPR		collagen		group						0.0202	MAPK3
DEresults-New.AnnotationPR		cyanidin 3-O-glucoside		chemical - endogenous non-mammalian						0.0202	CCL5
DEresults-New.AnnotationPR		ethyl 2-{[(6,7-dimethyl-3-oxo-1,2,3,4-tetrahydro-2-quinoxalinyl)acetyl]amino}-4,5-dimethyl-3-thiophenecarboxylate		chemical reagent						0.0202	HGF
DEresults-New.AnnotationPR		ganglioside GD1a		chemical - endogenous mammalian						0.0202	HGF
DEresults-New.AnnotationPR		immune complex		complex						0.0202	SOCS1
DEresults-New.AnnotationPR		mechlorethamine		chemical drug						0.0202	PIK3R3
DEresults-New.AnnotationPR		methadone		chemical drug						0.0202	CCR5
DEresults-New.AnnotationPR		mir-326		microrna						0.0202	NOTCH1
DEresults-New.AnnotationPR		tosyllysine chloromethyl ketone		chemical - protease inhibitor						0.0202	CCR2
DEresults-New.AnnotationPR		UDP		chemical - endogenous mammalian						0.0202	CCL4
DEresults-New.AnnotationPR		vadimezan		chemical drug						0.0202	CCL5
DEresults-New.AnnotationPR		CCN1		other						0.0204	BAD,CCL4
DEresults-New.AnnotationPR		FADD		other						0.0213	SOCS1,STAT1
DEresults-New.AnnotationPR		TAC1		other						0.0213	CCL4,PTCH1
DEresults-New.AnnotationPR		doxycycline		chemical drug						0.0213	MMP7,SOCS1
DEresults-New.AnnotationPR		CBFB		transcription regulator						0.0218	CCR5,SOCS2
DEresults-New.AnnotationPR		NCOA3		transcription regulator						0.0218	FGFR2,GJB2
DEresults-New.AnnotationPR		XBP1		transcription regulator						0.022	CCL5,EIF2AK3,HLA-DRA
DEresults-New.AnnotationPR		4-phenylbutyric acid		chemical - endogenous mammalian						0.0227	CCL5,EIF2AK3
DEresults-New.AnnotationPR		GDF2		growth factor						0.0227	CRYAB,SOCS2
DEresults-New.AnnotationPR		POU2F2		transcription regulator						0.0227	CCR5,HLA-DRA
DEresults-New.AnnotationPR		nocodazole		chemical reagent						0.0227	MAPK3,NOTCH1
DEresults-New.AnnotationPR		8,9-epoxyeicosatrienoic acid		chemical - endogenous mammalian						0.0228	PIK3CG
DEresults-New.AnnotationPR		APH1A		peptidase						0.0228	APH1B
DEresults-New.AnnotationPR		BLVRA		enzyme						0.0228	CCL5
DEresults-New.AnnotationPR		BRMS1		transcription regulator						0.0228	GJB2
DEresults-New.AnnotationPR		Bcl9-Cbp/p300-Ctnnb1-Lef/Tcf		complex						0.0228	MMP7
DEresults-New.AnnotationPR		CDKN3		phosphatase						0.0228	RASGRF1
DEresults-New.AnnotationPR		DDB1		other						0.0228	STAT1
DEresults-New.AnnotationPR		ESRP1		other						0.0228	FGFR2
DEresults-New.AnnotationPR		GABP		complex						0.0228	BRCA1
DEresults-New.AnnotationPR		HA900		chemical reagent						0.0228	CCL5
DEresults-New.AnnotationPR		IL4I1		enzyme						0.0228	CCL8
DEresults-New.AnnotationPR		IRF3 dimer		complex						0.0228	CCL5
DEresults-New.AnnotationPR		NAALADL2		other						0.0228	MMP7
DEresults-New.AnnotationPR		PANDAR		other						0.0228	BAD
DEresults-New.AnnotationPR		PD 168393		chemical - kinase inhibitor						0.0228	CCL5
DEresults-New.AnnotationPR		PINK1		kinase						0.0228	BNIP3
DEresults-New.AnnotationPR		PLCB1		enzyme						0.0228	MAPK3
DEresults-New.AnnotationPR		RFXAP		transcription regulator						0.0228	HLA-DRA
DEresults-New.AnnotationPR		RP 73401		chemical toxicant						0.0228	STAT1
DEresults-New.AnnotationPR		USP17L2 (includes others)		peptidase						0.0228	PROM1
DEresults-New.AnnotationPR		ZNF384		transcription regulator						0.0228	MMP7
DEresults-New.AnnotationPR		arachidic acid		chemical - endogenous mammalian						0.0228	EIF2AK3
DEresults-New.AnnotationPR		di-spiropyrrolizidino oxindole andrographolide derivative CY2		chemical reagent						0.0228	BAD
DEresults-New.AnnotationPR		geneticin		chemical toxicant						0.0228	HGF
DEresults-New.AnnotationPR		maraviroc		chemical drug						0.0228	CCL4
DEresults-New.AnnotationPR		propargylamine		chemical reagent						0.0228	BAD
DEresults-New.AnnotationPR		salmonella typhimurium lipopolysaccharide		chemical - endogenous non-mammalian						0.0228	CCL5
DEresults-New.AnnotationPR		thiocoraline		chemical reagent						0.0228	NOTCH1
DEresults-New.AnnotationPR		REL		transcription regulator						0.023	BRCA1,CCL4,PYCARD
DEresults-New.AnnotationPR		DNMT1		enzyme						0.0232	PYCARD,SOCS1
DEresults-New.AnnotationPR		TCF		group						0.0232	MMP7,PTCH1
DEresults-New.AnnotationPR		TRAF3		enzyme						0.0232	CCL5,PBX3
DEresults-New.AnnotationPR		FGF2		growth factor		0.615		0.174	0.322	0.0232	CRYAB,FGFR2,HGF,NOTCH1
DEresults-New.AnnotationPR		6-hydroxydopamine		chemical toxicant						0.0236	BAD,CCL5
DEresults-New.AnnotationPR		Hbb-b1		transporter						0.0236	CCR2,CCR5
DEresults-New.AnnotationPR		PDLIM2		other						0.0241	HLA-DOB,STAT1
DEresults-New.AnnotationPR		FGF8		growth factor						0.0246	CRYAB,FGFR2
DEresults-New.AnnotationPR		TBK1		kinase						0.0251	CCL4,CCL5
DEresults-New.AnnotationPR		22(S)-hydroxycholesterol		chemical - endogenous mammalian						0.0252	PTCH1
DEresults-New.AnnotationPR		ABCA7		transporter						0.0252	EIF2AK3
DEresults-New.AnnotationPR		ARID4B		transcription regulator						0.0252	CLDN3
DEresults-New.AnnotationPR		B4GALT6		enzyme						0.0252	CCL5
DEresults-New.AnnotationPR		DCLK1		kinase						0.0252	NOTCH1
DEresults-New.AnnotationPR		DHH		peptidase						0.0252	PTCH1
DEresults-New.AnnotationPR		FTH1		enzyme						0.0252	HBB
DEresults-New.AnnotationPR		HDAC8		transcription regulator						0.0252	SOCS1
DEresults-New.AnnotationPR		HSP90AA1		enzyme						0.0252	GJB2
DEresults-New.AnnotationPR		IC87114		chemical - kinase inhibitor						0.0252	CCL5
DEresults-New.AnnotationPR		IGBP1		phosphatase						0.0252	CLDN3
DEresults-New.AnnotationPR		IL9R		transmembrane receptor						0.0252	GZMA
DEresults-New.AnnotationPR		KCNN4		ion channel						0.0252	CCL5
DEresults-New.AnnotationPR		L2HGDH		enzyme						0.0252	CCL4
DEresults-New.AnnotationPR		LGALS8		other						0.0252	CCL5
DEresults-New.AnnotationPR		MLH1		enzyme						0.0252	BNIP3
DEresults-New.AnnotationPR		NCKAP1L		other						0.0252	PPP2R1A
DEresults-New.AnnotationPR		NMNAT1		enzyme						0.0252	SOCS2
DEresults-New.AnnotationPR		PARP14		enzyme						0.0252	CCL5
DEresults-New.AnnotationPR		PCBP2		other						0.0252	STAT1
DEresults-New.AnnotationPR		PDE4B		enzyme						0.0252	CCL5
DEresults-New.AnnotationPR		PDGFA		growth factor						0.0252	PROM1
DEresults-New.AnnotationPR		PRPF19		enzyme						0.0252	BRCA1
DEresults-New.AnnotationPR		RNASEH2B		enzyme						0.0252	CCL5
DEresults-New.AnnotationPR		SLC5A5		transporter						0.0252	HBB
DEresults-New.AnnotationPR		SLC6A1		transporter						0.0252	STAT1
DEresults-New.AnnotationPR		SPRY4-IT1		other						0.0252	CLDN3
DEresults-New.AnnotationPR		Sox2ot		other						0.0252	PROM1
DEresults-New.AnnotationPR		alpha-santalol		chemical reagent						0.0252	BRCA1
DEresults-New.AnnotationPR		candesartan cilexetil		chemical drug						0.0252	HGF
DEresults-New.AnnotationPR		ganetespib		chemical drug						0.0252	STAT1
DEresults-New.AnnotationPR		polymyxin B		biologic drug						0.0252	HGF
DEresults-New.AnnotationPR		rhesus theta-defensin 1		chemical - endogenous mammalian						0.0252	CCL5
DEresults-New.AnnotationPR		sobetirome		chemical drug						0.0252	HBB
DEresults-New.AnnotationPR		trifluoperazine		chemical drug						0.0252	PROM1
DEresults-New.AnnotationPR		VDR		transcription regulator						0.0253	BRCA1,NOD2,SOCS1
DEresults-New.AnnotationPR		indomethacin		chemical drug						0.0253	CLDN4,HGF,PROM1
DEresults-New.AnnotationPR		IL13		cytokine		1.844		0.161	1.548	0.0255	CCL4,CCL5,CCR5,SOCS1
DEresults-New.AnnotationPR		AG490		chemical - kinase inhibitor						0.0255	CCL5,STAT1
DEresults-New.AnnotationPR		MYOD1		transcription regulator						0.0258	BRCA1,CRYAB,STAT1
DEresults-New.AnnotationPR		GW9662		chemical reagent						0.026	HGF,HLA-DRA
DEresults-New.AnnotationPR		eicosapentenoic acid		chemical drug						0.026	CCR5,PROM1
DEresults-New.AnnotationPR		miR-125b-5p (and other miRNAs w/seed CCCUGAG)		mature microrna						0.026	CCR5,PROM1
DEresults-New.AnnotationPR		Lh		complex						0.0263	BAD,PPP2R1A,STAT1
DEresults-New.AnnotationPR		CpG ODN 2006		chemical reagent						0.0265	CCL5,STAT1
DEresults-New.AnnotationPR		ETV5		transcription regulator						0.0265	CLDN3,CLDN4
DEresults-New.AnnotationPR		olanzapine		chemical drug						0.0265	FGFR2,PPP2R1A
DEresults-New.AnnotationPR		CEBPD		transcription regulator						0.0275	BRCA1,HGF
DEresults-New.AnnotationPR		Pdgf (complex)		complex						0.0275	NOTCH1,PIK3R3
DEresults-New.AnnotationPR		estrogen receptor		group						0.0277	CLDN3,CLDN4,FGFR2
DEresults-New.AnnotationPR		ABCA4		transporter						0.0277	CCL4
DEresults-New.AnnotationPR		AIFM1		enzyme						0.0277	BNIP3
DEresults-New.AnnotationPR		ARID4A		transcription regulator						0.0277	CLDN3
DEresults-New.AnnotationPR		CAMK2G		kinase						0.0277	HBB
DEresults-New.AnnotationPR		CDKN2C		transcription regulator						0.0277	PTCH1
DEresults-New.AnnotationPR		CEBPG		transcription regulator						0.0277	HBB
DEresults-New.AnnotationPR		CHRNA3		transmembrane receptor						0.0277	STAT1
DEresults-New.AnnotationPR		FOXN1		transcription regulator						0.0277	GZMA
DEresults-New.AnnotationPR		GPR37		g-protein coupled receptor						0.0277	PTCH1
DEresults-New.AnnotationPR		H3C14		other						0.0277	HBB
DEresults-New.AnnotationPR		LIMA1		other						0.0277	MMP7
DEresults-New.AnnotationPR		LINC-ROR		other						0.0277	NOTCH1
DEresults-New.AnnotationPR		LTB4R2		g-protein coupled receptor						0.0277	EIF2AK3
DEresults-New.AnnotationPR		MAFF		transcription regulator						0.0277	HBB
DEresults-New.AnnotationPR		MAP3K11		kinase						0.0277	MMP7
DEresults-New.AnnotationPR		MSI2		other						0.0277	CLDN3
DEresults-New.AnnotationPR		Mcpt4		peptidase						0.0277	CLDN4
DEresults-New.AnnotationPR		RFX2		transcription regulator						0.0277	HLA-DRA
DEresults-New.AnnotationPR		SARM1		transmembrane receptor						0.0277	CCL5
DEresults-New.AnnotationPR		SART1		other						0.0277	PROM1
DEresults-New.AnnotationPR		TOX3		other						0.0277	BRCA1
DEresults-New.AnnotationPR		Traj18		other						0.0277	CCL5
DEresults-New.AnnotationPR		VASP		other						0.0277	STAT1
DEresults-New.AnnotationPR		WWP2		enzyme						0.0277	CCL5
DEresults-New.AnnotationPR		YOD1		enzyme						0.0277	CCL5
DEresults-New.AnnotationPR		ZFP57		transcription regulator						0.0277	RASGRF1
DEresults-New.AnnotationPR		buparlisib		chemical drug						0.0277	BRCA1
DEresults-New.AnnotationPR		hesperetin		chemical drug						0.0277	NOTCH1
DEresults-New.AnnotationPR		myelin oligodendrocyte glycoprotein (35-55)		chemical reagent						0.0277	NOTCH1
DEresults-New.AnnotationPR		sapanisertib		chemical drug						0.0277	CCR5
DEresults-New.AnnotationPR		zileuton		chemical drug						0.0277	CCL5
DEresults-New.AnnotationPR		NS-398		chemical reagent						0.028	CCL5,HGF
DEresults-New.AnnotationPR		F2R		g-protein coupled receptor						0.0285	CLDN3,FGFR2
DEresults-New.AnnotationPR		INSIG1		other						0.0285	CCL5,CCR5
DEresults-New.AnnotationPR		Nfat (family)		group						0.0285	LAG3,PDCD1LG2
DEresults-New.AnnotationPR		TNFRSF1B		transmembrane receptor						0.0291	CCR5,TYMP
DEresults-New.AnnotationPR		LMNA		other						0.0291	CCL8,COL11A1,STAT1
DEresults-New.AnnotationPR		SOD1		enzyme						0.03	BAD,CKB,CRYAB
DEresults-New.AnnotationPR		ARF6		transporter						0.0302	CCL5
DEresults-New.AnnotationPR		BEX2		other						0.0302	BAD
DEresults-New.AnnotationPR		DEPTOR		other						0.0302	CCL5
DEresults-New.AnnotationPR		HNRNPAB		enzyme						0.0302	HBB
DEresults-New.AnnotationPR		IFNL4		cytokine						0.0302	STAT1
DEresults-New.AnnotationPR		KPT-9274		chemical drug						0.0302	BRCA1
DEresults-New.AnnotationPR		KU-60019		chemical - kinase inhibitor						0.0302	PYCARD
DEresults-New.AnnotationPR		LRAT		enzyme						0.0302	HGF
DEresults-New.AnnotationPR		METTL3		enzyme						0.0302	SOCS1
DEresults-New.AnnotationPR		Mt		group						0.0302	EIF2AK3
DEresults-New.AnnotationPR		PAWR		transcription regulator						0.0302	MAPK3
DEresults-New.AnnotationPR		PELI1		enzyme						0.0302	CCL5
DEresults-New.AnnotationPR		PRAME		other						0.0302	EIF2AK3
DEresults-New.AnnotationPR		PTGDR2		g-protein coupled receptor						0.0302	CCL5
DEresults-New.AnnotationPR		RB1CC1		other						0.0302	CCL5
DEresults-New.AnnotationPR		SLC7A2		transporter						0.0302	CCL4
DEresults-New.AnnotationPR		SOX2-OT		other						0.0302	PROM1
DEresults-New.AnnotationPR		STAR		transporter						0.0302	CCL5
DEresults-New.AnnotationPR		STAT1/3/5 dimer		complex						0.0302	SOCS2
DEresults-New.AnnotationPR		diaminopimelic acid		chemical - endogenous non-mammalian						0.0302	CCL5
DEresults-New.AnnotationPR		dovitinib		chemical drug						0.0302	FGFR2
DEresults-New.AnnotationPR		highly active antiretroviral therapy		chemical drug						0.0302	CCR5
DEresults-New.AnnotationPR		icilin		chemical reagent						0.0302	CCL4
DEresults-New.AnnotationPR		miR-126a-5p (and other miRNAs w/seed AUUAUUA)		mature microrna						0.0302	MMP7
DEresults-New.AnnotationPR		BCL2		transporter						0.0311	BNIP3,GZMA
DEresults-New.AnnotationPR		potassium chloride		chemical drug						0.0311	EIF2AK3,FGFR2
DEresults-New.AnnotationPR		F2		peptidase						0.0314	CCL8,MAPK3,PDCD1LG2
DEresults-New.AnnotationPR		NOTCH1	-1.23	transcription regulator						0.0314	LFNG,NOTCH1,SOCS1
DEresults-New.AnnotationPR		cyclic AMP		chemical - endogenous mammalian						0.0314	CRYAB,PTCH1,STAT1
DEresults-New.AnnotationPR		NRG1		growth factor						0.032	BNIP3,BRCA1,NOTCH1
DEresults-New.AnnotationPR		ANGPTL4		other						0.0327	STAT1
DEresults-New.AnnotationPR		BCAR1		enzyme						0.0327	MMP7
DEresults-New.AnnotationPR		CSF2RA		transmembrane receptor						0.0327	PIK3CG
DEresults-New.AnnotationPR		CTSG		peptidase						0.0327	MMP7
DEresults-New.AnnotationPR		Complement		complex						0.0327	BAD
DEresults-New.AnnotationPR		D-alpha-tocopheryl succinate		chemical reagent						0.0327	MAPK3
DEresults-New.AnnotationPR		DDR2		kinase						0.0327	MMP7
DEresults-New.AnnotationPR		FOXD2-AS1		other						0.0327	NOTCH1
DEresults-New.AnnotationPR		FRS2		other						0.0327	PROM1
DEresults-New.AnnotationPR		HLA-A		other						0.0327	LAG3
DEresults-New.AnnotationPR		HPSE		enzyme						0.0327	HGF
DEresults-New.AnnotationPR		JARID2		transcription regulator						0.0327	NOTCH1
DEresults-New.AnnotationPR		L1CAM		other						0.0327	PROM1
DEresults-New.AnnotationPR		MIA-602		chemical reagent						0.0327	MAPK3
DEresults-New.AnnotationPR		MIRLET7		group						0.0327	BCL11A
DEresults-New.AnnotationPR		PHA-666859		chemical - kinase inhibitor						0.0327	CRYAB
DEresults-New.AnnotationPR		PLA2G2D		enzyme						0.0327	CCR2
DEresults-New.AnnotationPR		PLA2G2E		enzyme						0.0327	CCL5
DEresults-New.AnnotationPR		SIRPA		phosphatase						0.0327	CCL5
DEresults-New.AnnotationPR		TIA1		other						0.0327	HBB
DEresults-New.AnnotationPR		TRIM38		other						0.0327	CCL5
DEresults-New.AnnotationPR		WP1066		chemical drug						0.0327	PDCD1LG2
DEresults-New.AnnotationPR		YWHAQ		other						0.0327	MMP7
DEresults-New.AnnotationPR		[D-Ala2,N-Me-Phe4,Gly5-ol]-Enkephalin		chemical reagent						0.0327	CCL5
DEresults-New.AnnotationPR		azithromycin		chemical drug						0.0327	SOCS1
DEresults-New.AnnotationPR		echinomycin		chemical drug						0.0327	NOTCH1
DEresults-New.AnnotationPR		icatibant		biologic drug						0.0327	NOTCH1
DEresults-New.AnnotationPR		thermozymocidin		chemical reagent						0.0327	PYCARD
DEresults-New.AnnotationPR		PRKAA2		kinase						0.0327	EIF2AK3,FGFR2
DEresults-New.AnnotationPR		diethylnitrosamine		chemical toxicant						0.0333	HGF,PROM1
DEresults-New.AnnotationPR		SOX2		transcription regulator		-0.254		0.094	-0.438	0.0334	APH1B,NOTCH1,PIK3R3,PROM1
DEresults-New.AnnotationPR		Histone h3		group						0.0339	CCL5,FGFR2,HBB,PTCH1
DEresults-New.AnnotationPR		SPI1		transcription regulator						0.0348	BCL11A,CCL4,PIK3CG
DEresults-New.AnnotationPR		2'3'-cyclic guanosine monophosphate-adenosine monophosphate		chemical - endogenous mammalian						0.0352	CCL5
DEresults-New.AnnotationPR		ADAM15		peptidase						0.0352	CCL5
DEresults-New.AnnotationPR		BCR		kinase						0.0352	HBB
DEresults-New.AnnotationPR		CBX2		transcription regulator						0.0352	HBB
DEresults-New.AnnotationPR		Coup-Tf		group						0.0352	HGF
DEresults-New.AnnotationPR		FCER2		transmembrane receptor						0.0352	CCL4
DEresults-New.AnnotationPR		FPR2		g-protein coupled receptor						0.0352	CCR5
DEresults-New.AnnotationPR		HNRNPD		transcription regulator						0.0352	HBB
DEresults-New.AnnotationPR		ID4		transcription regulator						0.0352	BRCA1
DEresults-New.AnnotationPR		IDH2		enzyme						0.0352	CLDN3
DEresults-New.AnnotationPR		IFNA10		cytokine						0.0352	CCL8
DEresults-New.AnnotationPR		IFNA14		cytokine						0.0352	CCL8
DEresults-New.AnnotationPR		IFNA21		cytokine						0.0352	CCL8
DEresults-New.AnnotationPR		IFNA5		cytokine						0.0352	CCL8
DEresults-New.AnnotationPR		IFNA6		cytokine						0.0352	CCL8
DEresults-New.AnnotationPR		IFNA7		cytokine						0.0352	CCL8
DEresults-New.AnnotationPR		ILF3		transcription regulator						0.0352	HLA-DRA
DEresults-New.AnnotationPR		MFN2		enzyme						0.0352	BNIP3
DEresults-New.AnnotationPR		NAE1		enzyme						0.0352	BRCA1
DEresults-New.AnnotationPR		PLCE1		enzyme						0.0352	CCR2
DEresults-New.AnnotationPR		SCAVENGER receptor CLASS A		group						0.0352	CCL5
DEresults-New.AnnotationPR		TRAF3IP3		other						0.0352	CCL5
DEresults-New.AnnotationPR		TRAF4		other						0.0352	CCL5
DEresults-New.AnnotationPR		TYR		enzyme						0.0352	CCR2
DEresults-New.AnnotationPR		WNT3		other						0.0352	PTCH1
DEresults-New.AnnotationPR		YWHAG		other						0.0352	BAD
DEresults-New.AnnotationPR		metoprolol		chemical drug						0.0352	HBB
DEresults-New.AnnotationPR		spermine		chemical - endogenous mammalian						0.0352	CCL4
DEresults-New.AnnotationPR		xanthine		chemical - endogenous mammalian						0.0352	CCR5
DEresults-New.AnnotationPR		BTK		kinase						0.0355	CCL4,STAT1
DEresults-New.AnnotationPR		Esrra		transcription regulator						0.0355	GZMA,HGF
DEresults-New.AnnotationPR		ATP		chemical - endogenous mammalian						0.0355	CCL4,CCR5
DEresults-New.AnnotationPR		5-hydroxytryptamine		chemical - endogenous mammalian						0.036	BAD,MAPK3
DEresults-New.AnnotationPR		GH1		growth factor						0.036	SOCS1,SOCS2
DEresults-New.AnnotationPR		STAT5B		transcription regulator						0.0367	PROM1,SOCS1,SOCS2
DEresults-New.AnnotationPR		paraquat		chemical toxicant						0.0372	BAD,BNIP3
DEresults-New.AnnotationPR		24-hydroxycholesterol		chemical - endogenous mammalian						0.0376	PTCH1
DEresults-New.AnnotationPR		ADP		chemical - endogenous mammalian						0.0376	CCL4
DEresults-New.AnnotationPR		AZD8055		chemical drug						0.0376	CCL5
DEresults-New.AnnotationPR		Betacatenin/TCF		complex						0.0376	MMP7
DEresults-New.AnnotationPR		CAPN3		peptidase						0.0376	CCL5
DEresults-New.AnnotationPR		CD209		other						0.0376	CCL4
DEresults-New.AnnotationPR		IFNA16		cytokine						0.0376	CCL8
DEresults-New.AnnotationPR		IFNA8		cytokine						0.0376	CCL8
DEresults-New.AnnotationPR		IFNL2		other						0.0376	CCR5
DEresults-New.AnnotationPR		Mn(III)-tetrakis-(4-benzoic acid) porphyrin		chemical reagent						0.0376	CLDN4
DEresults-New.AnnotationPR		NSD1		transcription regulator						0.0376	HBB
DEresults-New.AnnotationPR		PLAGL1		transcription regulator						0.0376	RASGRF1
DEresults-New.AnnotationPR		PNN		other						0.0376	MMP7
DEresults-New.AnnotationPR		RXFP2		g-protein coupled receptor						0.0376	NOTCH1
DEresults-New.AnnotationPR		Retnla		other						0.0376	NOTCH1
DEresults-New.AnnotationPR		SLC40A1		transporter						0.0376	BNIP3
DEresults-New.AnnotationPR		SMC3		other						0.0376	HLA-DRA
DEresults-New.AnnotationPR		SPHK2		kinase						0.0376	CCL5
DEresults-New.AnnotationPR		SPTLC2		enzyme						0.0376	EIF2AK3
DEresults-New.AnnotationPR		TIFA		other						0.0376	CCL5
DEresults-New.AnnotationPR		ZBTB33		transcription regulator						0.0376	MMP7
DEresults-New.AnnotationPR		amphotericin B		chemical drug						0.0376	CCL4
DEresults-New.AnnotationPR		mir-140		microrna						0.0376	BNIP3
DEresults-New.AnnotationPR		IL33		cytokine						0.038	CCL4,CCL5,CCR2
DEresults-New.AnnotationPR		GW3965		chemical reagent						0.0383	CCL4,CCL5
DEresults-New.AnnotationPR		JQ1		chemical reagent						0.0383	HLA-DMB,NOTCH1
DEresults-New.AnnotationPR		POU2F1		transcription regulator						0.0383	HLA-DRA,PDE9A
DEresults-New.AnnotationPR		IGF1R		transmembrane receptor						0.0386	BAD,CCL5,PROM1
DEresults-New.AnnotationPR		staurosporine		chemical - kinase inhibitor						0.0389	BAD,CCL4
DEresults-New.AnnotationPR		GATA1		transcription regulator						0.0393	CCL5,CCR5,HBB
DEresults-New.AnnotationPR		EPO		cytokine						0.0396	HBB,SOCS1,SOCS2
DEresults-New.AnnotationPR		PELP1		other						0.0401	BAD,GJB2
DEresults-New.AnnotationPR		14,15-epoxyeicosatrienoic acid		chemical - endogenous mammalian						0.0401	PIK3CG
DEresults-New.AnnotationPR		2-acetylaminofluorene		chemical toxicant						0.0401	NOTCH1
DEresults-New.AnnotationPR		BHLHA15		transcription regulator						0.0401	GJB2
DEresults-New.AnnotationPR		DMH1		chemical reagent						0.0401	CCL5
DEresults-New.AnnotationPR		DPH5		enzyme						0.0401	STAT1
DEresults-New.AnnotationPR		EFNB2		kinase						0.0401	MAPK3
DEresults-New.AnnotationPR		EPHX2		enzyme						0.0401	NOTCH1
DEresults-New.AnnotationPR		Gm12602		other						0.0401	CRYAB
DEresults-New.AnnotationPR		Hif		complex						0.0401	CKB
DEresults-New.AnnotationPR		IFT57		other						0.0401	PTCH1
DEresults-New.AnnotationPR		IGHE		other						0.0401	CCL5
DEresults-New.AnnotationPR		LY96		transmembrane receptor						0.0401	CCL5
DEresults-New.AnnotationPR		OSBPL8		transporter						0.0401	EIF2AK3
DEresults-New.AnnotationPR		PMP22		other						0.0401	NOTCH1
DEresults-New.AnnotationPR		S1PR3		g-protein coupled receptor						0.0401	HGF
DEresults-New.AnnotationPR		TNFRSF12A		transmembrane receptor						0.0401	CCL5
DEresults-New.AnnotationPR		ZNF148		transcription regulator						0.0401	STAT1
DEresults-New.AnnotationPR		caffeic acid		chemical drug						0.0401	HGF
DEresults-New.AnnotationPR		cystamine		chemical drug						0.0401	BAD
DEresults-New.AnnotationPR		erythromycin		chemical drug						0.0401	HBB
DEresults-New.AnnotationPR		glycerol		chemical - endogenous mammalian						0.0401	PTCH1
DEresults-New.AnnotationPR		mir-194		microrna						0.0401	SOCS2
DEresults-New.AnnotationPR		salubrinal		chemical reagent						0.0401	CCL5
DEresults-New.AnnotationPR		tranylcypromine		chemical drug						0.0401	CCL5
DEresults-New.AnnotationPR		CDKN2A		transcription regulator						0.0403	CCL4,CCL5,PBX3
DEresults-New.AnnotationPR		GNAQ		enzyme						0.0406	BNIP3,STAT1
DEresults-New.AnnotationPR		SB-431542		chemical reagent						0.0412	CCR2,GJB2
DEresults-New.AnnotationPR		tazemetostat		chemical drug						0.0413	BCL11A,NOTCH1,RBX1
DEresults-New.AnnotationPR		PGR		ligand-dependent nuclear receptor						0.0423	CCL8,HSPA2,STAT1
DEresults-New.AnnotationPR		HMOX1		enzyme						0.0424	HGF,TYMP
DEresults-New.AnnotationPR		IRF2		transcription regulator						0.0424	MMP7,SOCS1
DEresults-New.AnnotationPR		MECP2		transcription regulator						0.0424	BRCA1,PROM1
DEresults-New.AnnotationPR		tanespimycin		chemical drug						0.0424	PTCH1,TYMP
DEresults-New.AnnotationPR		ALDH1A1		enzyme						0.0425	NOTCH1
DEresults-New.AnnotationPR		C5		other						0.0425	CCL4
DEresults-New.AnnotationPR		CCAT2		other						0.0425	MMP7
DEresults-New.AnnotationPR		DDX25		enzyme						0.0425	BAD
DEresults-New.AnnotationPR		HAVCR2		other						0.0425	CCR5
DEresults-New.AnnotationPR		IFIT2		other						0.0425	CCL5
DEresults-New.AnnotationPR		IL19		cytokine						0.0425	SOCS1
DEresults-New.AnnotationPR		METRNL		other						0.0425	CCL4
DEresults-New.AnnotationPR		NBEAL2		other						0.0425	CCL4
DEresults-New.AnnotationPR		PHB2		transcription regulator						0.0425	SOCS1
DEresults-New.AnnotationPR		SMAD6		transcription regulator						0.0425	PROM1
DEresults-New.AnnotationPR		cerulenin		chemical drug						0.0425	CCL5
DEresults-New.AnnotationPR		leukotriene C4		chemical - endogenous mammalian						0.0425	CCL4
DEresults-New.AnnotationPR		mir-7		microrna						0.0425	PIK3R3
DEresults-New.AnnotationPR		VEGFA		growth factor						0.0427	LAG3,NOTCH1,PIK3CG
DEresults-New.AnnotationPR		resveratrol		chemical drug						0.0427	CCL5,NOTCH1,PTCH1
DEresults-New.AnnotationPR		TMPRSS2-ERG		fusion gene/product						0.043	COL27A1,LFNG
DEresults-New.AnnotationPR		SMARCA5		transcription regulator						0.0436	LFNG,NOTCH1
DEresults-New.AnnotationPR		15(S)-HETE		chemical - endogenous mammalian						0.045	MAPK3
DEresults-New.AnnotationPR		Cyp2c23		enzyme						0.045	CCR2
DEresults-New.AnnotationPR		DLK1		other						0.045	NOTCH1
DEresults-New.AnnotationPR		DLX6		transcription regulator						0.045	HGF
DEresults-New.AnnotationPR		GAB1		other						0.045	CCL5
DEresults-New.AnnotationPR		GFI1B		transcription regulator						0.045	SOCS1
DEresults-New.AnnotationPR		IL17R		complex						0.045	CCL5
DEresults-New.AnnotationPR		ITGAL		transmembrane receptor						0.045	NOTCH1
DEresults-New.AnnotationPR		LRBA		other						0.045	CCL5
DEresults-New.AnnotationPR		LYL1		transcription regulator						0.045	BRCA1
DEresults-New.AnnotationPR		NCR2		transmembrane receptor						0.045	CCL4
DEresults-New.AnnotationPR		OPA1		enzyme						0.045	PYCARD
DEresults-New.AnnotationPR		PKNOX2		transcription regulator						0.045	STAT1
DEresults-New.AnnotationPR		PPP4R3B		other						0.045	LFNG
DEresults-New.AnnotationPR		S1PR2		g-protein coupled receptor						0.045	CCL5
DEresults-New.AnnotationPR		TFEC		transcription regulator						0.045	BCL11A
DEresults-New.AnnotationPR		TGAL copolymer		biologic drug						0.045	CCL5
DEresults-New.AnnotationPR		alpha-amanitin		chemical toxicant						0.045	HBB
DEresults-New.AnnotationPR		batimastat		chemical - protease inhibitor						0.045	HGF
DEresults-New.AnnotationPR		iloprost		chemical drug						0.045	CCL5
DEresults-New.AnnotationPR		neuroprotectin D1		chemical - endogenous mammalian						0.045	BAD
DEresults-New.AnnotationPR		tauroursodeoxycholic acid		chemical - endogenous mammalian						0.045	BAD
DEresults-New.AnnotationPR		FGFR2	-1.34	kinase						0.0454	FGFR2,NOTCH1
DEresults-New.AnnotationPR		Sb202190		chemical - kinase inhibitor						0.0454	FGFR2,TYMP
DEresults-New.AnnotationPR		TSC2		other						0.0454	CRYAB,STAT1
DEresults-New.AnnotationPR		docetaxel		chemical drug						0.0454	CCL5,MAPK3
DEresults-New.AnnotationPR		miR-34a-5p (and other miRNAs w/seed GGCAGUG)		mature microrna						0.0454	NOTCH1,PTCH1
DEresults-New.AnnotationPR		ATN1		transcription regulator						0.0461	PPP2R1A,SOCS2
DEresults-New.AnnotationPR		APC		enzyme						0.0467	MMP7,NOTCH1
DEresults-New.AnnotationPR		CCKBR		g-protein coupled receptor						0.0474	MAPK3
DEresults-New.AnnotationPR		CLEC4E		other						0.0474	CCL4
DEresults-New.AnnotationPR		CTBP2		transcription regulator						0.0474	HBB
DEresults-New.AnnotationPR		EMD		other						0.0474	STAT1
DEresults-New.AnnotationPR		EPHA2		kinase						0.0474	MAPK3
DEresults-New.AnnotationPR		HNRNPU		transporter						0.0474	HBB
DEresults-New.AnnotationPR		ITGB4		transmembrane receptor						0.0474	CCL5
DEresults-New.AnnotationPR		NOD1		other						0.0474	CCL5
DEresults-New.AnnotationPR		NUMB		other						0.0474	PROM1
DEresults-New.AnnotationPR		PS-1145		chemical - kinase inhibitor						0.0474	CCL5
DEresults-New.AnnotationPR		RHOJ		enzyme						0.0474	PPP2R1A
DEresults-New.AnnotationPR		SEL1L		other						0.0474	NOTCH1
DEresults-New.AnnotationPR		SULF2		enzyme						0.0474	BAD
DEresults-New.AnnotationPR		SUV39H1		enzyme						0.0474	HBB
DEresults-New.AnnotationPR		artesunic acid		chemical drug						0.0474	MMP7
DEresults-New.AnnotationPR		carfilzomib		biologic drug						0.0474	PSMB7
DEresults-New.AnnotationPR		lycopene		chemical drug						0.0474	MMP7
DEresults-New.AnnotationPR		riboflavin		chemical - endogenous mammalian						0.0474	PTCH1
DEresults-New.AnnotationPR		triflusal		chemical drug						0.0474	CCL4
DEresults-New.AnnotationPR		ADORA2A		g-protein coupled receptor						0.0479	CKB,PPP2R1A
DEresults-New.AnnotationPR		VHL		transcription regulator						0.0479	BNIP3,CLDN4
DEresults-New.AnnotationPR		THRA		ligand-dependent nuclear receptor						0.0485	MMP7,PROM1
DEresults-New.AnnotationPR		SOX11		transcription regulator						0.0498	CCL5,STAT1
DEresults-New.AnnotationPR		11,12-epoxyeicosatrienoic acid		chemical - endogenous mammalian						0.0499	PIK3CG
DEresults-New.AnnotationPR		DHX9		enzyme						0.0499	CCL5
DEresults-New.AnnotationPR		ERVW-1		other						0.0499	CCL5
DEresults-New.AnnotationPR		LGALS9		other						0.0499	CCR5
DEresults-New.AnnotationPR		LY6E		other						0.0499	HLA-DRA
DEresults-New.AnnotationPR		MSR1		transmembrane receptor						0.0499	CCL5
DEresults-New.AnnotationPR		PIM2		kinase						0.0499	SOCS1
DEresults-New.AnnotationPR		PTK2B		kinase						0.0499	SOCS1
DEresults-New.AnnotationPR		RBP4		other						0.0499	PYCARD
DEresults-New.AnnotationPR		RFX1		transcription regulator						0.0499	HLA-DRA
DEresults-New.AnnotationPR		RND3		enzyme						0.0499	NOTCH1
DEresults-New.AnnotationPR		S1PR1		g-protein coupled receptor						0.0499	HGF
DEresults-New.AnnotationPR		STAP2		other						0.0499	CCR2
DEresults-New.AnnotationPR		Usp17la (includes others)		peptidase						0.0499	PROM1
DEresults-New.AnnotationPR		ZNF202		transcription regulator						0.0499	LAG3
DEresults-New.AnnotationPR		chitin		chemical - endogenous non-mammalian						0.0499	CCL5
DEresults-New.AnnotationPR		kawain		chemical - endogenous non-mammalian						0.0499	NOD2
DEresults-New.AnnotationPR		mir-192		microrna						0.0499	NOD2
DEresults-New.AnnotationPR		peoniflorin		chemical drug						0.0499	PSMB7
Causal Networks for My Projects->EddyYufeng->DEresults-New.AnnotationPR
Master Regulator	Molecule Type	Expr Log Ratio	Depth	Predicted Activation State	Notes	Activation z-score	p-value of overlap	Network bias-corrected p-value	Participating regulators	Target molecules in dataset	Causal network	Target-connected regulators	Relationships Between Master Regulators(Increases/Downstream)	Relationships Between Master Regulators(Decreases/Downstream)	Relationships Between Master Regulators(Affects/Downstream)	Relationships Between Master Regulators(Increases/Upstream)	Relationships Between Master Regulators(Decreases/Upstream)	Relationships Between Master Regulators(Affects/Upstream)	Relationships Between Master Regulators(Increases/Both)	Relationships Between Master Regulators(Decreases/Both)	Relationships Between Master Regulators(Affects/Both)
IL27	cytokine		2	Activated		2.785	4.06e-19	0.0002	Akt,ERK,ERK1/2,IL10,IL27,IL6ST,P38 MAPK,STAT3,STAT6	APH1B,BNIP3,BRCA1,CCL4,CCL5,CCL8,CCR2,CLDN4,EIF2AK3,FGFR2,GZMA,HGF,HLA-DMB,HLA-DOB,HLA-DPA1,HLA-DRA,KLRC4-KLRK1/KLRK1,LAG3,MAPK3,MMP7,NOD2,NOTCH1,PDCD1LG2,PIK3CG,PROM1,SOCS1,SOCS2,STAT1,TYMP	29 (9)	9	CD40LG,CGB3 (includes others),IFN alpha/beta,IFNB1,MOG,progesterone	albuterol,formoterol		CCL3,CCL5,CD69,CIITA,cytokine,ERK1/2,ICAM1	IL12B,IL22,VIM
TREM2	transmembrane receptor		2			1.89	4.45e-17	0.0017	CTNNB1,ERK,ERK1/2,IFNG,SYK,TREM2,TYROBP	APH1B,BRCA1,CCL4,CCL5,CCL8,CCR2,CCR5,CLDN4,COL27A1,EIF2AK3,FGFR2,GJB2,HLA-DMB,HLA-DOB,HLA-DRA,KLRC4-KLRK1/KLRK1,LAG3,LFNG,MAPK3,MMP7,NOD2,NOTCH1,PDCD1LG2,PROM1,PTCH1,SOCS1,SOCS2,TYMP	28 (7)	6	metronidazole	CD40LG		Ccl2,ERK1/2,IL10	CXCL2
EBI3	cytokine		2	Activated		2.449	4.78e-17	0.0004	EBI3,ERK1/2,JAK2,P38 MAPK,STAT1,STAT2,STAT3,STAT4,STAT5A	APH1B,BNIP3,BRCA1,CCL5,CCL8,CCR5,EIF2AK3,FGFR2,HGF,HLA-DMB,HLA-DOB,HLA-DPA1,HLA-DRA,KLRC4-KLRK1/KLRK1,LAG3,MAPK3,MMP7,NOTCH1,PDCD1LG2,PROM1,SOCS1,SOCS2,STAT1,TYMP	24 (9)	9	fluticasone propionate,IFNB1,IL1B,SATB1	albuterol,formoterol,IL12A		CIITA,ERK1/2,ICAM1,IL10	CCL11,IL22
Eotaxin	group		2			1.342	9.11e-16	0.0016	CCL11,Eotaxin,ERK1/2,MAPK14,RHOA,STAT3	APH1B,BRCA1,CCL4,CCL5,CCL8,CCR2,CCR5,CRYAB,EIF2AK3,FGFR2,HGF,KLRC4-KLRK1/KLRK1,MAPK3,MMP7,NOTCH1,PIK3CG,PROM1,SOCS1,STAT1,TYMP	20 (6)	6	IL1B	artesunic acid		ERK1/2
Ccl2	cytokine		2			1.46	1.72e-15	0.0062	Ccl2,CCR2,ELAVL1,ERK,ERK1/2,Jnk,P38 MAPK,RELA,RHOA,STAT3	APH1B,BNIP3,BRCA1,CCL4,CCL5,CCL8,CCR2,CCR5,CLDN3,CLDN4,CRYAB,EIF2AK3,FGFR2,HBB,HGF,KLRC4-KLRK1/KLRK1,MAPK3,MMP7,NOD2,NOTCH1,PIK3CG,SOCS1,TYMP	23 (10)	10	cardiotoxin,CCR1,CD44,collagenase,CTTN,cuprizone,DDX58,FYN,FZD9,hemozoin,IFNB1,IL15,IL23A,IL7,LAMA5,MAP2K6,MC3R,MFGE8,MMP13,MOG,monophosphoryl lipid A,N-acetylsphingosine,NLRP3,NPC2,phospholipid,PPIF,RETNLB,RIPK3,salmonella minnesota R595 lipopolysaccharides,SPP1,Tnf (family),TNFRSF1A,TNNI3,TREM2,VEGFC,VIPR1,YBX1	17-alpha-ethinylestradiol,6-aminonicotinamide,A2M,ABCB4,ABCG1,Bay 11-7082,bortezomib,C1QTNF12,candesartan,CEP-1347,CORT,emodin,GPS2,LRP1,medroxyprogesterone acetate,MMP2,N(2)-(gamma-D-glutamyl)-meso-2,2'-diaminopimelic acid,prednisolone,PRKCD,PSMB11,PTGER3,PTX3,pyrrolidine dithiocarbamate,Sod,taurine		CCL11
carbetapentane	chemical drug		3			0.392	2.23e-15	0.0017	Akt,AKT1,carbetapentane,CHRM1,CHRM2,CNR1,EGFR,ERK,ERK1/2,Mapk,MAPK1,MAPK14,MAPK8,MAPK9,Nfat (family),NOS1,Pkc(s),RAS,SIGMAR1,SRF	APH1B,BAD,BCL11A,BNIP3,BRCA1,CCL4,CCL8,CCR2,CCR5,CLDN3,CRYAB,EIF2AK3,FGFR2,HBB,HGF,LAG3,MMP7,NOD2,NOTCH1,PDCD1LG2,PROM1,PSMB7,PTCH1,SOCS1,SOCS2,TYMP	26 (20)	16					CHRM1
LGMN	peptidase		3			0.784	2.48e-15	0.0033	Akt,AKT1,CTNNB1,ERK,ERK1/2,LGMN,Mapk,MAPK1,MAPT,MMP2,PLAU,Sod,STAT3,Tgf beta	APH1B,BAD,BCL11A,BRCA1,CCL5,CCL8,CCR2,CCR5,CLDN4,COL27A1,EIF2AK3,FGFR2,HBB,HGF,HLA-DRA,KLRC4-KLRK1/KLRK1,LFNG,MAPK3,NOTCH1,PIK3CG,PPP2R1A,PROM1,PTCH1,SOCS1,SOCS2,TYMP	26 (14)	13	ciprofloxacin,medroxyprogesterone acetate	CST6		MMP2
monophosphoryl lipid A	chemical drug		2			1.732	2.64e-15	0.0095	ERK1/2,IFNG,IRF3,monophosphoryl lipid A,NFkB (complex),P38 MAPK,RELA,STAT1	APH1B,BAD,BNIP3,BRCA1,CCL5,CCL8,CCR2,CCR5,CRYAB,EIF2AK3,FGFR2,GJB2,HLA-DMB,HLA-DOB,HLA-DRA,KLRC4-KLRK1/KLRK1,LAG3,MAPK3,MMP7,NOD2,NOTCH1,PDCD1LG2,PROM1,SOCS1,SOCS2,STAT1,TYMP	27 (8)	7				Ccl2,ERK1/2,IFNB1,IL10,IL12B,IL1B
CHRM1	G-protein coupled receptor		2			-0.2	4.49e-15	0.0021	Akt,AKT1,CHRM1,CNR1,EGFR,ERK1/2,Mapk,MAPK1,MAPK14,MAPK8,MAPK9,Nfat (family),NOS1,Pkc(s),SRF	APH1B,BAD,BCL11A,BRCA1,CCL4,CCL8,CCR2,CCR5,CLDN3,CRYAB,EIF2AK3,FGFR2,HBB,HGF,LAG3,MMP7,NOD2,NOTCH1,PDCD1LG2,PROM1,PSMB7,PTCH1,SOCS1,SOCS2,TYMP	25 (15)	14		atropine,carbetapentane,physostigmine		ERK1/2
Calcineurin B	group		2			1.606	4.65e-15	0.0019	Calcineurin B,ERK1/2,Jnk,Mapk,P38 MAPK,PPP3R1,PRKCD,PRKD1	APH1B,BNIP3,BRCA1,CCL4,CCL5,CCL8,CCR5,EIF2AK3,FGFR2,HGF,MAPK3,MMP7,NOTCH1,PDE9A,PROM1,PTCH1,SOCS1,STAT1,TYMP	19 (8)	8				ERK1/2,PRKCD
GTP	chemical - endogenous mammalian		2			0.408	6.02e-15	0.0025	Akt,ALOX5,ANXA7,BICD2,CASP8,CD38,CIITA,ERK1/2,GTP,MAPK8,PI3K (complex),PLD1,RAF1,TGM2	APH1B,BAD,BNIP3,BRCA1,CCL4,CCL8,CCR5,CRYAB,EIF2AK3,FGFR2,HGF,HLA-DMB,HLA-DOB,HLA-DPA1,HLA-DRA,LFNG,MMP7,NOTCH1,PIK3CG,PROM1,SOCS1,SOCS2,STAT1,TYMP	24 (14)	13		IL1B		CIITA,ERK1/2	TGM1
AT-9283	chemical drug		2			-1.147	7.92e-15	0.0038	AT-9283,ERK1/2,JAK3,Jnk,MAP2K1/2,STAT3	APH1B,BRCA1,CCL4,CCL5,CCL8,CCR5,EIF2AK3,FGFR2,HGF,KLRC4-KLRK1/KLRK1,LAG3,MAPK3,MMP7,NOTCH1,PIK3CG,PROM1,SOCS1,STAT1,TYMP	19 (6)	5					ERK1/2
TH1 Cytokine	group		2	Activated		2.191	1.43e-14	0.0337	IFNA1/IFNA13,IFNA4,IFNG,IL12A,IL12B,IL17A,IL18,IL2,IL27,IL3,Il3,LTA,TH1 Cytokine,TNF	CCL4,CCL5,CCL8,CCR2,CD8A,CLDN4,COL27A1,CRYAB,EIF2AK3,FGFR2,GJB2,GZMA,HGF,HLA-DMB,HLA-DOB,HLA-DPA1,HLA-DRA,LAG3,LFNG,MMP7,NOD2,NOTCH1,PDCD1LG2,PIK3CG,PLA2G3,PROM1,PYCARD,SOCS1,STAT1,TYMP	30 (14)	13	IL1B,IL7	IL10
mir-183	microRNA		3			1.8	1.72e-14	0.0083	CDK2,ERK1/2,IFNA2,IFNB1,IRF3,JUN,MAPK1,mir-183,NOS2,RUNX2,STAT1,STAT3,TBX21	APH1B,BAD,BCL11A,BNIP3,BRCA1,CALML5,CCL4,CCL5,COL11A1,EIF2AK3,FGFR2,GZMA,HBB,KLRC4-KLRK1/KLRK1,LAG3,MAPK3,MMP7,NOD2,PDCD1LG2,PROM1,PTCH1,SOCS1,SOCS2,STAT1,TYMP	25 (13)	13				DDX58,IFNB1,VIM	LRP1
IL22	cytokine		2			1	1.93e-14	0.0154	Akt,CTTN,ERK1/2,IL22,Jnk,MAP2K1/2,Mapk,MAPK1,MTOR,P38 MAPK,RELA,STAT,STAT1,STAT3,STAT5A	APH1B,BAD,BCL11A,BNIP3,BRCA1,CALML5,CCL4,CCL5,CCL8,CCR2,CCR5,CRYAB,EIF2AK3,FGFR2,HBB,HGF,KLRC4-KLRK1/KLRK1,MMP7,NOD2,NOTCH1,PDCD1LG2,PIK3CG,PROM1,SOCS1,TYMP	25 (15)	15	CCL11,IL7,TEK,TNFRSF1A	ACKR2,Bay 11-7082,Collagen type II,EBI3,IL12A,IL15,IL27,prednisolone,Tcf7		CCL5,CTTN,CXCL2,CXCL3,CXCL5,CYBA,DEFB4A/DEFB4B,ERK1/2,F11R,MUC1,MUC5AC,RETNLB	ABCG1
IL12 (family)	group		2			0.756	2.09e-14	0.02	EOMES,IFNG,IL12 (family),IL12A,IL12B,JUN,MAPK14,MTOR,RELA,RPTOR,STAT1,STAT3	BAD,BNIP3,CCL4,CCL5,CCR2,CCR5,CD8A,CRYAB,EIF2AK3,GJB2,GZMA,HGF,HLA-DMB,HLA-DOB,HLA-DRA,KLRC4-KLRK1/KLRK1,LAG3,MAPK3,MMP7,NOD2,NOTCH1,PDCD1LG2,PROM1,PYCARD,SOCS1,SOCS2,STAT1,TYMP	28 (12)	12	FCMR,GNAI3,IL12A,IL15,IL23A,SPP1,TRPM2	ADORA3,albuterol,Bay 11-7082,CCL13,IFN alpha/beta,IFNB1,N-formyl-Met-Leu-Phe,PI3Kγ,PTGER3,vasoactive intestinal peptide,VIPR1		CCL3,CCL5,CD69,CD8A,CXCR5,cytokine,DEFB4A/DEFB4B,IL18R1,IL1B,NCR1,NCR3,RAET1E,RAET1G,ULBP2
DL 017	chemical drug		3			-0.655	3.22e-14	0.0087	ADRA1A,ADRA1B,ADRA1D,DL 017,ERK1/2,Jnk,MAPK14,MAPK8,PI3K (complex),STAT3,TGM2	APH1B,BNIP3,BRCA1,CCL4,CCL5,CCL8,CCR5,CRYAB,EIF2AK3,FGFR2,HGF,KLRC4-KLRK1/KLRK1,MAPK3,MMP7,NOTCH1,PIK3CG,PROM1,PTCH1,SOCS1,STAT1,TYMP	21 (11)	7					ADRA1A,ADRA1B,ADRA1D
UK-294315	chemical drug		3			-0.655	3.22e-14	0.0087	ADRA1A,ADRA1B,ADRA1D,ERK1/2,Jnk,MAPK14,MAPK8,PI3K (complex),STAT3,TGM2,UK-294315	APH1B,BNIP3,BRCA1,CCL4,CCL5,CCL8,CCR5,CRYAB,EIF2AK3,FGFR2,HGF,KLRC4-KLRK1/KLRK1,MAPK3,MMP7,NOTCH1,PIK3CG,PROM1,PTCH1,SOCS1,STAT1,TYMP	21 (11)	7					ADRA1A,ADRA1B,ADRA1D
PF543	chemical - kinase inhibitor		2			-1.414	3.41e-14	0.0039	ERK1/2,PF543,STAT3	APH1B,BRCA1,CCL4,CCL5,CCL8,CCR2,CCR5,EIF2AK3,FGFR2,HGF,KLRC4-KLRK1/KLRK1,MAPK3,MMP7,NOTCH1,PROM1,SOCS1,STAT1,TYMP	18 (3)	3					ERK1/2
RIPK3	kinase		2			-1.789	3.56e-14	0.0068	CAMK2D,GLUD1,IL1B,RIPK3	CCL4,CCL8,CCR2,CCR5,CRYAB,EIF2AK3,FGFR2,HBB,HGF,HLA-DRA,MAPK3,MMP7,NOTCH1,PDCD1LG2,PLA2G3,PPP2R1A,SOCS1,SOCS2,STAT1,TYMP	20 (4)	3	Tnf (family)			CAMK2D,Ccl2,IL1B	Histone h3
ITGB4	transmembrane receptor		2			1.46	4.11e-14	0.0188	AKT1,EGFR,ERK1/2,ITGB4,Mapk,MET,MTOR,NFAT5,PI3K (complex),PTK2,RHOA,STAT3	APH1B,BAD,BNIP3,BRCA1,CCL4,CCL5,CCL8,CCR5,CRYAB,EIF2AK3,FGFR2,HGF,HLA-DMB,HSPA2,KLRC4-KLRK1/KLRK1,MAPK3,MMP7,NOTCH1,PIK3CG,PROM1,PSMB7,SOCS1,TYMP	23 (12)	12	ADAMTS18,EZR,FYN,PRKCD,VIM			CCL5,ERK1/2,SPARC
ADRA1D	G-protein coupled receptor		2			0.943	4.28e-14	0.0051	ADRA1D,ERK1/2,MAPK8,STAT3	APH1B,BRCA1,CCL4,CCL5,CCL8,CCR5,EIF2AK3,FGFR2,HGF,KLRC4-KLRK1/KLRK1,MAPK3,MMP7,NOTCH1,PROM1,PTCH1,SOCS1,STAT1,TYMP	18 (4)	3	ADRA1B	DL 017,UK-294315		ERK1/2
6-O-acyl muramyl dipeptide	chemical - other		3	Activated		2.4	4.86e-14	0.0192	6-O-acyl muramyl dipeptide,IKK (complex),IL15,MAP2K1,MAP2K1/2,MYD88,P38 MAPK,PI3K (complex),TLR2,TLR2/3/4/9,TLR2/TLR4,TLR3,TLR4,TLR9	BAD,BNIP3,BRCA1,CCL4,CCL5,CCL8,CCR5,CD8A,KLRC4-KLRK1/KLRK1,MAPK3,MMP7,NOD2,NOTCH1,PIK3CG,PIK3R3,PYCARD,RBX1,SOCS1,SOCS2,STAT1,TYMP	21 (14)	11				TLR2/TLR4
IL20RA	transmembrane receptor		2			0.943	7.19e-14	0.0042	ERK1/2,IL20RA,STAT1,STAT3	APH1B,BAD,BRCA1,CCL5,CCL8,CCR5,EIF2AK3,FGFR2,HGF,KLRC4-KLRK1/KLRK1,MAPK3,MMP7,NOTCH1,PDCD1LG2,PROM1,SOCS1,STAT1,TYMP	18 (4)	3				ERK1/2,ICAM1,IL10
formoterol	chemical drug		2	Inhibited		-2.065	9.01e-14	0.0089	ADRB2,CSF2,ERK,ERK1/2,formoterol,Jnk	APH1B,BAD,BRCA1,CCL4,CCL5,CCL8,CCR2,CCR5,CD8A,CLDN4,EIF2AK3,FGFR2,HGF,MAPK3,PIK3CG,SOCS1,SOCS2,STAT1,TYMP	19 (6)	5					EBI3,ERK1/2,IL27
IMMT	other		2	Inhibited		-2.683	1.03e-13	0.014	IL1B,IMMT,NOS2	BNIP3,CALML5,CCL4,CCL5,CCL8,CCR2,CCR5,CRYAB,EIF2AK3,FGFR2,HGF,HLA-DRA,MMP7,NOTCH1,PDCD1LG2,PLA2G3,SOCS1,SOCS2,STAT1,TYMP	20 (3)	2					IL1B
NOG	growth factor		2			-1.964	1.1e-13	0.0155	Akt,BMP4,BMP7,cytokine,ERK,ERK1/2,Jnk,NOG,P38 MAPK,PI3K (complex)	APH1B,BAD,BNIP3,BRCA1,CCL4,CCL5,CCL8,CCR2,CLDN4,EIF2AK3,GABRP,KLRC4-KLRK1/KLRK1,MAPK3,NOTCH1,PDCD1LG2,PIK3CG,PTCH1,SOCS1,SOCS2,STAT1,TYMP	21 (10)	10	medroxyprogesterone acetate	Collagen type II		MMP13	cytokine,ERK1/2,TNFRSF1A
BAY 61-3606	chemical - kinase inhibitor		2			-0.894	1.27e-13	0.0109	Akt,BAY 61-3606,ERK1/2,KDR,MTOR,STAT3	APH1B,BAD,BNIP3,BRCA1,CCL4,CCL5,CCL8,CCR5,EIF2AK3,FGFR2,HGF,KLRC4-KLRK1/KLRK1,LAG3,MAPK3,MMP7,NOTCH1,PROM1,SOCS1,STAT1,TYMP	20 (6)	5					CXCL2,ERK1/2
U 50488H	chemical reagent		2			-0.728	1.55e-13	0.0024	Akt,ERK1/2,Mapk,MAPK14,MAPK8,U 50488H	APH1B,BAD,BRCA1,CCL4,CCL8,CCR2,CCR5,CRYAB,EIF2AK3,FGFR2,HGF,MAPK3,MMP7,NOTCH1,PTCH1,STAT1,TYMP	17 (6)	6					ERK1/2
PDGF-AA	complex		2			0.894	1.57e-13	0.0153	Akt,AKT1,ERK1/2,MAP2K1/2,Mapk,Mek,PDGF-AA,PDGFA,PI3K (complex),PRKCD,RAS	APH1B,BAD,BNIP3,BRCA1,CCL4,CCL5,CCL8,CLDN4,CRYAB,EIF2AK3,FGFR2,HGF,MAPK3,MMP7,NOTCH1,PIK3CG,PROM1,PTCH1,SOCS1,TYMP	20 (11)	11				ERK1/2,PRKCD	VIM
MFGE8	other		2			0.688	1.6e-13	0.01	Akt,ERK1/2,MFGE8,RHOA,STAT3	APH1B,BAD,BRCA1,CCL4,CCL5,CCL8,CCR5,EIF2AK3,FGFR2,HGF,KLRC4-KLRK1/KLRK1,MAPK3,MMP7,NOTCH1,PIK3CG,PROM1,SOCS1,STAT1,TYMP	19 (5)	4	fluticasone propionate	ciprofloxacin,methylmercury		Ccl2,ERK1/2
ARHGAP32	other		2			0	1.66e-13	0.0023	AKT1,ARHGAP32,ERK1/2,RAS,RHOA	APH1B,BAD,BNIP3,BRCA1,CCL4,CCL5,CCL8,CLDN4,EIF2AK3,FGFR2,MAPK3,NOTCH1,PIK3CG,PROM1,STAT1,TYMP	16 (5)	4		PRKCD		ERK1/2
propargylamine	chemical reagent		2			0.5	1.66e-13	0.0045	BCL2,ERK1/2,Mapk,PARP1,Pkc(s),propargylamine	APH1B,BAD,BNIP3,BRCA1,CCL4,CCL8,CCR2,CCR5,EIF2AK3,FGFR2,HGF,MAPK3,MMP7,SOCS1,SOCS2,TYMP	16 (6)	6				ERK1/2
NRTN	growth factor		2			1.091	1.7e-13	0.0197	Akt,ERK,ERK1/2,Mapk,NRTN,P38 MAPK,PI3K (complex),RET,STAT3	APH1B,BAD,BNIP3,BRCA1,CCL4,CCL5,CCL8,CCR5,CLDN4,CRYAB,EIF2AK3,FGFR2,HGF,KLRC4-KLRK1/KLRK1,MAPK3,MMP7,NOTCH1,PIK3CG,PROM1,SOCS1,TYMP	21 (9)	8				ERK1/2
ADRA1B	G-protein coupled receptor		2			0.894	1.76e-13	0.0142	ADRA1B,ERK1/2,Jnk,MAPK14,PI3K (complex),STAT3,TGM2	APH1B,BNIP3,BRCA1,CCL4,CCL5,CCL8,CCR5,CRYAB,EIF2AK3,FGFR2,HGF,KLRC4-KLRK1/KLRK1,MAPK3,MMP7,NOTCH1,PIK3CG,PROM1,SOCS1,STAT1,TYMP	20 (7)	6	Nuclear factor 1	DL 017,UK-294315		ADRA1A,ADRA1D,ERK1/2
poly(U)RNA	chemical reagent		3	Activated		2.646	2.15e-13	0.044	ATF4,DDX1,EGFR,ERK,IFNG,IL12 (complex),IRF3,IRF7,Mapk,MAPK14,MYD88,NFkB (complex),NLRP3,P38 MAPK,PI3K (complex),poly(U)RNA,RELA,STAT1,Tlr,TLR2,TLR4,TLR9	BAD,BCL11A,BNIP3,CCL4,CCL5,CCL8,CCR5,CLDN4,CRYAB,EIF2AK3,GJB2,HGF,HLA-DMB,HLA-DOB,HLA-DRA,KLRC4-KLRK1/KLRK1,LAG3,NOD2,NOTCH1,PDCD1LG2,PIK3CG,PROM1,PSMB7,PYCARD,SOCS1,SOCS2,STAT1,TYMP	28 (22)	20				IFNB1
CLCF1	cytokine		2			1.147	2.61e-13	0.017	CLCF1,ERK1/2,IL6ST,Jnk,P38 MAPK,STAT,STAT1,STAT3	APH1B,BAD,BNIP3,BRCA1,CCL5,CCL8,CCR5,EIF2AK3,FGFR2,HGF,KLRC4-KLRK1/KLRK1,MAPK3,MMP7,NOTCH1,PDCD1LG2,PROM1,SOCS1,SOCS2,TYMP	19 (8)	7	SMPD1			ERK1/2,IL12B
ADRA1A	G-protein coupled receptor		2			1.414	2.64e-13	0.0164	ADRA1A,ERK1/2,PI3K (complex),STAT3	APH1B,BRCA1,CCL4,CCL5,CCL8,CCR5,EIF2AK3,FGFR2,HGF,KLRC4-KLRK1/KLRK1,MAPK3,MMP7,NOTCH1,PIK3CG,PROM1,SOCS1,STAT1,TYMP	18 (4)	3	ADRA1B	DL 017,UK-294315		ERK1/2
ZC3H12C	other		3	Inhibited		-2.041	2.72e-13	0.0486	CDK2,ERK1/2,JUN,MAPK1,NOS2,RUNX2,STAT1,STAT3,TBX21,ZC3H12C	APH1B,BAD,BCL11A,BNIP3,BRCA1,CALML5,CCL4,CCL5,CCR2,CCR5,COL11A1,EIF2AK3,FGFR2,GZMA,HBB,KLRC4-KLRK1/KLRK1,MAPK3,MMP7,PDCD1LG2,PROM1,SOCS1,SOCS2,STAT1,TYMP	24 (10)	10
TLR2/TLR4	group		2	Activated		2.524	2.88e-13	0.0214	IKK (complex),IL15,MAP2K1,MAP2K1/2,P38 MAPK,PI3K (complex),TLR2,TLR2/TLR4,TLR4	BAD,BNIP3,BRCA1,CCL4,CCL5,CCL8,CCR5,CD8A,KLRC4-KLRK1/KLRK1,MAPK3,NOD2,NOTCH1,PIK3CG,PIK3R3,RBX1,SOCS1,SOCS2,STAT1,TYMP	19 (9)	8	6-O-acyl muramyl dipeptide			IL12B,IL15,IL23A
PTP4A3	phosphatase		2			0.894	3.17e-13	0.0212	Akt,BCAR1,ERK1/2,PTP4A3,RELA,STAT3	APH1B,BAD,BRCA1,CCL4,CCL5,CCL8,CCR5,CRYAB,EIF2AK3,FGFR2,HGF,KLRC4-KLRK1/KLRK1,MAPK3,MMP7,NOD2,NOTCH1,PROM1,SOCS1,STAT1,TYMP	20 (6)	5				ERK1/2,ULBP2	CSK
MMP2	peptidase		2			0.218	3.24e-13	0.0249	AKT1,ERK,ERK1/2,MAPK1,MMP2,PLAU,STAT3,Tgf beta	APH1B,BAD,BCL11A,BRCA1,CCL5,CCL8,CCR2,CCR5,CLDN4,EIF2AK3,FGFR2,HBB,HGF,KLRC4-KLRK1/KLRK1,NOTCH1,PIK3CG,PPP2R1A,PROM1,SOCS1,SOCS2,TYMP	21 (8)	8	A2M,AMD1,BDKRB2,candesartan,CCR1,CGB3 (includes others),ciprofloxacin,Collagen type II,CTSH,CXCL5,cytokine,EDNRA,EZR,IL1B,LGMN,marimastat,metronidazole,MMP7,MUC1,PRKCD,PRSS2,RETNLB,SPP1,Tnf (family),TNFRSF1B,TRPC1,YBX1	apratastat,artesunic acid,Bay 11-7082,captopril,crizotinib,emodin,IFNB1,IL10,LRP1,physostigmine,PPIF,pyrrolidine dithiocarbamate,rebimastat,SEMA3F,Sod,SPINK1,SPINK7,taurine,TFPI2,TIMP4		ITGA3,MMP13	Ccl2
TNFRSF1A	transmembrane receptor		2			1.347	3.27e-13	0.0046	CD44,CHUK,ERK,ERK1/2,KDR,MMP2,NFkB (complex),NFKB2,NFKBIA,P38 MAPK,PRKCD,RAF1,STAT,TNF,TNFRSF1A,TRAF2	BNIP3,CCL4,CCL5,CCL8,CD8A,CD8B,CLDN4,COL27A1,CRYAB,EIF2AK3,FGFR2,HGF,HLA-DMB,HLA-DRA,LAG3,LFNG,MAPK3,MMP7,NOD2,NOTCH1,PBX3,PIK3CG,PLA2G3,PPP2R1A,PROM1,PYCARD,SOCS2	27 (16)	16	progesterone,RNASE2,Tnf (family)	methylmercury,NOG		Ccl2,CCL5,CD44,CXCL2,CXCL3,cytokine,ERK1/2,ICAM1,IFN alpha/beta,IL22,IL23A,MMP13,POU2AF1,PRKCD	IL12A,IL12B,MMP7,Vla-4
2'-fucosyllactose	chemical - endogenous mammalian		2			0.447	3.47e-13	0.0184	2'-fucosyllactose,Akt,ERK1/2,JAK2,NFKBIA,STAT3	APH1B,BAD,BNIP3,BRCA1,CCL4,CCL5,CCL8,CCR5,CRYAB,EIF2AK3,FGFR2,HGF,KLRC4-KLRK1/KLRK1,MAPK3,MMP7,NOD2,NOTCH1,PROM1,SOCS1,TYMP	20 (6)	5				ERK1/2,ICAM1
sitaxsentan	chemical drug		3			0	3.64e-13	0.0195	Akt,AKT1,EDNRA,EDNRB,ERK1/2,MAPK1,Mek,PI3K (complex),Pkc(s),RAS,sitaxsentan,Sod,SRF	APH1B,BAD,BCL11A,BNIP3,BRCA1,CCL4,CCL8,CCR2,CCR5,CLDN3,CLDN4,CRYAB,EIF2AK3,FGFR2,HBB,HLA-DRA,NOTCH1,PIK3CG,PROM1,SOCS2,STAT1,TYMP	22 (13)	10					EDNRA
sulfisoxazole	chemical drug		3			0	3.64e-13	0.0195	Akt,AKT1,EDNRA,EDNRB,ERK1/2,MAPK1,Mek,PI3K (complex),Pkc(s),RAS,Sod,SRF,sulfisoxazole	APH1B,BAD,BCL11A,BNIP3,BRCA1,CCL4,CCL8,CCR2,CCR5,CLDN3,CLDN4,CRYAB,EIF2AK3,FGFR2,HBB,HLA-DRA,NOTCH1,PIK3CG,PROM1,SOCS2,STAT1,TYMP	22 (13)	10					EDNRA
atrasentan	chemical drug		3			0	3.7e-13	0.0195	Akt,AKT1,atrasentan,EDNRA,EDNRB,ERK1/2,MAPK1,Mek,PI3K (complex),Pkc(s),RAS,Sod,SRF	APH1B,BAD,BCL11A,BNIP3,BRCA1,CCL4,CCL8,CCR2,CCR5,CLDN3,CLDN4,CRYAB,EIF2AK3,FGFR2,HBB,HLA-DRA,NOTCH1,PIK3CG,PROM1,SOCS2,STAT1,TYMP	22 (13)	10					EDNRA
sunitinib	chemical drug		2			-1.279	3.99e-13	0.033	Akt,ERK,ERK1/2,FLT1,FLT4,JAK2,KDR,MAP2K1/2,MTOR,RET,STAT3,sunitinib	APH1B,BAD,BNIP3,BRCA1,CCL4,CCL5,CCL8,CCR5,CLDN4,CRYAB,EIF2AK3,FGFR2,HGF,KLRC4-KLRK1/KLRK1,LAG3,MAPK3,MMP7,NOTCH1,PIK3CG,PROM1,SOCS1,TYMP	22 (12)	11					CD44,CD69,CXCL3,ERK1/2,ICAM1,ITGA3,ITGAL,LAMC1,LRRK2
VEGFC	growth factor		2			1.886	4.2e-13	0.0133	AKT1,ERK,ERK1/2,FLT4,ITGB1,Jnk,KDR,PI3K (complex),VEGFC	APH1B,BAD,BRCA1,CCL4,CCL5,CCL8,CLDN4,COL27A1,EIF2AK3,FGFR2,LAG3,MAPK3,NOTCH1,PIK3CG,PROM1,SOCS1,STAT1,TYMP	18 (9)	8	CCL11,IL1B,medroxyprogesterone acetate,VEGFD	PSMB11		Ccl2,CTTN,ERK1/2,RETNLB
EZR	other		2			-1.964	4.36e-13	0.0069	Akt,CASP8,ERBB2,ERK1/2,EZR,Mapk,MAPK14,MMP2,Nfat (family),PI3K (complex),RHOA	APH1B,BAD,BNIP3,CCL8,CCR5,CLDN4,CRYAB,EIF2AK3,FGFR2,HGF,LAG3,MAPK3,MMP7,NOTCH1,PDCD1LG2,PIK3CG,PPP2R1A,PROM1,SOCS1,SOCS2,STAT1	21 (11)	10	ICAM1,medroxyprogesterone acetate,progesterone	SMPD1		IL1B,ITGB4,MMP2	IL10
pelitinib	chemical drug		2			-0.426	4.37e-13	0.0229	Akt,EGFR,ERBB2,ERBB4,ERK1/2,pelitinib,STAT3	APH1B,BAD,BNIP3,BRCA1,CCL4,CCL8,CCR5,CLDN4,CRYAB,EIF2AK3,FGFR2,HGF,KLRC4-KLRK1/KLRK1,MAPK3,MMP7,NOTCH1,PROM1,PSMB7,SOCS1,SOCS2,STAT1,TYMP	22 (7)	6					ERK1/2
artesunic acid	chemical drug		2			-0.408	4.68e-13	0.0111	Akt,artesunic acid,ERK1/2,IL4,MAPK8,MMP2,NFkB (complex),NFKBIA,NR1I3,P38 MAPK	APH1B,BAD,BRCA1,CCL4,CCR5,CD8A,CRYAB,EIF2AK3,FGFR2,GZMA,HGF,HLA-DMB,LFNG,MAPK3,MMP7,NOD2,NOTCH1,PDCD1LG2,PPP2R1A,PSMB7,PTCH1,SOCS2,STAT1,TYMP	24 (10)	9					Eotaxin,ERK1/2,MMP2,MMP7
collagen	group		2			0.471	4.77e-13	0.0078	Ca2+,COL18A1,collagen,DDR2,ERK1/2,MAP2K1/2,P38 MAPK,PRKCD	APH1B,BAD,BNIP3,BRCA1,CCL4,CCL5,CCL8,CCR2,EIF2AK3,HGF,MAPK3,MMP7,NOTCH1,PIK3CG,PROM1,PTCH1,SOCS1,TYMP	18 (8)	8		ERRFI1,RAPGEF3,Tnf (family)		IL10,MMP13,PRKCD
CEP-11981	chemical drug		3			-1.528	5.12e-13	0.0304	Akt,AKT1,CEP-11981,ERK1/2,FLT1,FLT4,KDR,PI3K (complex),RHOA,STAT3,STAT5A,TEK,Vegf Receptor	APH1B,BAD,BRCA1,CCL4,CCL5,CCL8,CCR5,EIF2AK3,FGFR2,HGF,KLRC4-KLRK1/KLRK1,LAG3,MAPK3,MMP7,NOTCH1,PIK3CG,PROM1,SOCS1,SOCS2,STAT1,TYMP	21 (13)	10					TEK
RTN4R	transmembrane receptor		2			-0.218	5.38e-13	0.0281	Akt,ERK1/2,IKBKB,ITGAM,NFKBIA,RELA,RHOA,RTN4R,STAT3	APH1B,BAD,BNIP3,BRCA1,CCL4,CCL5,CCL8,CCR5,CRYAB,EIF2AK3,FGFR2,HGF,KLRC4-KLRK1/KLRK1,MAPK3,MMP7,NOTCH1,PIK3CG,PROM1,SOCS1,STAT1,TYMP	21 (9)	8					ERK1/2
OPRM1	G-protein coupled receptor		2			0	5.55e-13	0.0262	Akt,EGFR,ERK1/2,GNAI3,GNAZ,MAPK1,MTOR,OPRM1,STAT3	APH1B,BAD,BCL11A,BNIP3,BRCA1,CCL4,CCL8,CCR5,CRYAB,EIF2AK3,FGFR2,HBB,HGF,KLRC4-KLRK1/KLRK1,MMP7,NOTCH1,PROM1,PSMB7,SOCS1,SOCS2,STAT1,TYMP	22 (9)	8	etorphine,opioid,TNFRSF1B	leucine-2-alanine enkephalin		ERK1/2,GNAI3,VIM
BDKRB2	G-protein coupled receptor		2			0.447	6.13e-13	0.0113	AKT1,BDKRB2,CNR1,EGFR,ERK1/2,GNAI2,MAPK1,MAPT,MMP2,RHOA	APH1B,BAD,BCL11A,BNIP3,BRCA1,CCL4,CCL8,CCR5,CRYAB,EIF2AK3,FGFR2,HBB,NOD2,PIK3CG,PPP2R1A,PSMB7,SOCS1,SOCS2,STAT1,TYMP	20 (10)	9	filipin			CD44,ERK1/2,ICAM1,MMP2
captopril	chemical drug		2			-1.5	6.48e-13	0.0051	AKT1,AMPK,captopril,ERK1/2,MMP2,Sod,TYR	APH1B,BAD,BRCA1,CCL4,CCL8,CCR2,EIF2AK3,FGFR2,HLA-DRA,MAPK3,NOTCH1,PPP2R1A,PROM1,SOCS1,STAT1,TYMP	16 (7)	6				A2M,CD44,Sod,SPP1	ERK1/2,GNAI3,MMP2
GNAO1	enzyme		2			1.147	7.2e-13	0.0117	ERK1/2,GNAO1,MAPK1,STAT3	APH1B,BCL11A,BRCA1,CCL4,CCL8,CCR5,EIF2AK3,FGFR2,HBB,HGF,KLRC4-KLRK1/KLRK1,MAPK3,MMP7,NOTCH1,PROM1,SOCS1,SOCS2,STAT1,TYMP	19 (4)	3	CCL13,CCL3,CCL5,J113863,MKNK1,Tcf7			DRD2,ERK1/2,G-protein beta,Rap1
Nuclear factor 1	group		3			-0.209	7.37e-13	0.031	Akt,AKT1,Ap1,CASP8,ERK1/2,glucocorticoid,HSD11B2,ITGAL,MAPK1,MAPK8,MRAS,NFIC,NFkB (complex),NR3C1,Nuclear factor 1,PLCE1,RRAS2	APH1B,BAD,BCL11A,BRCA1,CCL4,CCL8,CCR2,CCR5,EIF2AK3,FGFR2,GABRP,GZMA,HBB,HGF,HLA-DOB,LAG3,NOTCH1,PROM1,PTCH1,SOCS1,SOCS2,STAT1,TYMP	23 (17)	13				ADRA1B
PROTEASE	group		2	Activated		2.524	8.86e-13	0.0261	F2R,IL1B,PROTEASE	CCL4,CCL5,CCL8,CCR2,CCR5,CLDN3,CRYAB,EIF2AK3,FGFR2,HGF,HLA-DRA,MMP7,NOTCH1,PDCD1LG2,PLA2G3,SOCS1,SOCS2,STAT1,TYMP	19 (3)	2	cytokine,IL7,progesterone	A2M
G-protein gamma	group		2			0.688	9.03e-13	0.0218	ADRB,EGFR,ERK,ERK1/2,G-protein gamma,Mapk,PI3K (complex),PIK3CG	APH1B,BAD,BNIP3,BRCA1,CCL4,CCL8,CD8A,CLDN4,CRYAB,EIF2AK3,FGFR2,HGF,MAPK3,MMP7,NOTCH1,PIK3CG,PROM1,PSMB7,TYMP	19 (8)	7				ERK1/2
PTPRJ	phosphatase		2			0.577	9.11e-13	0.0371	Akt,CTNNB1,CTTN,EGFR,ERBB2,ERK,ERK1/2,HRAS,ITK,Mapk,MAPK1,MET,Nfat (family),PTPRJ,RET,STAT3	APH1B,BAD,BCL11A,BNIP3,BRCA1,CCL4,CCL8,CCR2,CCR5,COL27A1,CRYAB,EIF2AK3,FGFR2,GJB2,HBB,HGF,KLRC4-KLRK1/KLRK1,LAG3,LFNG,MMP7,NOTCH1,PDCD1LG2,PROM1,PSMB7,PTCH1,SOCS1,TYMP	27 (16)	16	FYN,IL15,salmonella minnesota R595 lipopolysaccharides			CTTN,CXCL2,CXCL3,IFNB1,IL12A	CD69,CSK,ERK1/2,TEK
compound 5067-0952	chemical - kinase inhibitor		2			-0.943	9.35e-13	0.0176	Akt,compound 5067-0952,ERK1/2,STAT3	APH1B,BAD,BRCA1,CCL4,CCL5,CCL8,CCR5,EIF2AK3,FGFR2,HGF,KLRC4-KLRK1/KLRK1,MAPK3,MMP7,NOTCH1,PROM1,SOCS1,STAT1,TYMP	18 (4)	3					ERK1/2
G-protein beta	group		2			0.688	1.05e-12	0.0224	ADRB,EGFR,ERK,ERK1/2,G-protein beta,Mapk,PI3K (complex),PIK3CG	APH1B,BAD,BNIP3,BRCA1,CCL4,CCL8,CD8A,CLDN4,CRYAB,EIF2AK3,FGFR2,HGF,MAPK3,MMP7,NOTCH1,PIK3CG,PROM1,PSMB7,TYMP	19 (8)	7	GNAO1			ERK1/2
D-Pen-2,5-enkephalin	chemical reagent		2			1.213	1.05e-12	0.008	D-Pen-2,5-enkephalin,ERK1/2,STAT3	APH1B,BRCA1,CCL4,CCL5,CCL8,CCR5,EIF2AK3,FGFR2,HGF,KLRC4-KLRK1/KLRK1,MAPK3,MMP7,NOTCH1,PROM1,SOCS1,STAT1,TYMP	17 (3)	2				ERK1/2
P2rx7	ion channel		2			1.069	1.07e-12	0.0014	ERK1/2,P2rx7,PRKCD	APH1B,BNIP3,BRCA1,CCL4,CCL5,CCL8,EIF2AK3,FGFR2,MAPK3,NOTCH1,PROM1,PTCH1,SOCS1,TYMP	14 (3)	2				ERK1/2,PRKCD
taurine	chemical - endogenous mammalian		2			0.894	1.08e-12	0.0082	Akt,CAT,ERK,ERK1/2,gentamicin,Mapk,MAPK8,P38 MAPK,PI3K (complex),Sod,taurine	APH1B,BAD,BNIP3,BRCA1,CLDN4,EIF2AK3,FGFR2,GJB2,GTF2H2,HBB,HGF,HLA-DRA,LAG3,MAPK3,MMP7,NOTCH1,PIK3CG,PTCH1,SOCS2,TYMP	20 (11)	10				ERK1/2,Sod	Ccl2,MMP2,phospholipid,VIM
TAB2-TAK1	complex		3			1.219	1.08e-12	0.0018	Akt,AKT1,Ap1,CASP8,CHUK,CREB1,CTNNB1,EGFR,ERK,IKBKB,IKK (complex),IRF3,Jnk,JUN,MAP2K6,MAP3K7,Map3k7,Mapk,MAPK1,MAPK14,MAPK8,NFAT5,NFE2L2,NFkB (complex),NFKB1,P38 MAPK,PRKAA1,RELA,SNAI1,SOX9,SREBF1,STAT3,STAT4,TAB2,TAB2-TAK1,TP53,TP73,VDR	BCL11A,CCL5,CCL8,CCR5,CD8B,CKB,CLDN3,CLDN4,COL27A1,CRYAB,GJB2,HBB,HGF,HLA-DMB,HLA-DRA,HSPA2,KLRC4-KLRK1/KLRK1,LAG3,LFNG,MAPK3,NOD2,NOTCH1,PIK3R3,PLA2G3,PROM1,PSMB7,PYCARD,RASGRF1,RBX1,SOCS1,SOCS2,STAT1,TYMP	33 (38)	36				MAP2K6
TEK	kinase		2			1.342	1.1e-12	0.043	Akt,AKT1,ERK1/2,PI3K (complex),STAT3,STAT5A,TEK	APH1B,BAD,BRCA1,CCL4,CCL5,CCL8,CCR5,EIF2AK3,FGFR2,HGF,KLRC4-KLRK1/KLRK1,MAPK3,MMP7,NOTCH1,PIK3CG,PROM1,SOCS1,SOCS2,STAT1,TYMP	20 (7)	6	Abl1/2,cytokine,EFNB2,ELF1	CEP-11981,IL1B,ponatinib,PTPRJ,rebastinib,vandetanib		DOK2,ERK1/2,IL22
MMP8	peptidase		2			1	1.12e-12	0.0032	CCL3,CXCL8,EGFR,ERK1/2,MMP8	APH1B,BRCA1,CCL8,CCR5,CLDN3,CRYAB,EIF2AK3,FGFR2,HGF,MAPK3,NOTCH1,PROM1,PSMB7,SOCS1,STAT1,TYMP	16 (5)	5	CD44,filgrastim,IL1B,MMP10,MMP7,N-formyl-Met-Leu-Phe,PRSS2	marimastat,rebimastat,SPINK1		ERK1/2	CCL3,IL10
C5	other		2			0	1.13e-12	0.0298	Akt,C5,ERK1/2,MAPK1,MAPK14,STAT3	APH1B,BAD,BCL11A,BRCA1,CCL4,CCL8,CCR5,CRYAB,EIF2AK3,FGFR2,HBB,HGF,KLRC4-KLRK1/KLRK1,MMP7,NOTCH1,PROM1,SOCS1,SOCS2,STAT1,TYMP	20 (6)	5				CXCL2,CXCL3,ERK1/2,IL10,IL1B
HABP2	peptidase		2			-1.213	1.15e-12	0.0047	BMP2,EIF4E,ERK1/2,HABP2,RELA	APH1B,BAD,BNIP3,BRCA1,CCL4,CCL8,CCR5,CLDN3,CRYAB,EIF2AK3,GTF2H2,LAG3,MAPK3,MMP7,NOD2,NOTCH1,TYMP	17 (5)	4					ERK1/2
IL27	cytokine		1	Activated		3.162	1.17e-12	0.0001	IL27	CCL4,CCL5,HLA-DMB,HLA-DOB,HLA-DPA1,HLA-DRA,LAG3,PDCD1LG2,SOCS1,STAT1	10 (1)	1	CD40LG,CGB3 (includes others),IFN alpha/beta,IFNB1,MOG,progesterone	albuterol,formoterol		CCL3,CCL5,CD69,CIITA,cytokine,ERK1/2,ICAM1	IL12B,IL22,VIM
FRS2	other		2			1.213	1.17e-12	0.0119	Akt,ERK,ERK1/2,FRS2,GAB1,MAP2K1/2,Mapk	APH1B,BAD,BRCA1,CCL4,CCL5,CCL8,CLDN4,EIF2AK3,FGFR2,HGF,MAPK3,MMP7,NOTCH1,PIK3CG,PROM1,STAT1,TYMP	17 (7)	7	PEA15	AM966,crizotinib,Ki16425		CD44
flavonoid	chemical - endogenous mammalian		2			1.604	1.19e-12	0.0019	CYP1A1,CYP1A2,CYP1B1,ERK1/2,flavonoid,Mapk	APH1B,BRCA1,CCL4,CCL5,CCL8,EIF2AK3,FGFR2,GZMA,HGF,MAPK3,MMP7,SOCS2,STAT1,TYMP	14 (6)	5				ERK1/2
ponatinib	chemical drug		2			-1.886	1.22e-12	0.0264	BCR-ABL1,ERK1/2,ponatinib,RET,STAT3	APH1B,CCL4,CCL5,CCL8,CCR5,CRYAB,EIF2AK3,FGFR2,HGF,KLRC4-KLRK1/KLRK1,MAPK3,MMP7,NOTCH1,PIK3CG,PROM1,SOCS1,SOCS2,TYMP	18 (5)	4					BCR-ABL1,ERK1/2,TEK
BQ-788	biologic drug		2			-1.698	1.34e-12	0.0188	BQ-788,ERK,ERK1/2,STAT3	APH1B,BRCA1,CCL4,CCL5,CCL8,CCR5,CLDN4,EIF2AK3,FGFR2,HGF,KLRC4-KLRK1/KLRK1,MAPK3,MMP7,NOTCH1,PROM1,SOCS1,TYMP	17 (4)	3					CXCL2,ERK1/2,Tnf (family)
IRF6	transcription regulator		2			1.886	1.35e-12	0.0218	ERK1/2,IRF6,Mapk,P38 MAPK,REL,TLR2,TLR4	APH1B,BNIP3,BRCA1,CCL4,CCL5,CCL8,CCR2,CCR5,EIF2AK3,FGFR2,HGF,MAPK3,MMP7,NOD2,PYCARD,SOCS1,STAT1,TYMP	18 (7)	7				cytokine,ERK1/2,IL12B,IL1B,IL23A,NLRP3,Tnf (family)	CD69
amoxapine	chemical drug		3			-1.528	1.38e-12	0.0121	amoxapine,EGFR,ERK1/2,HRH1,HTR7,MAP2K1,MAPK1,Nfat (family),OPRD1,P38 MAPK,SLC6A4,STAT3	APH1B,BAD,BCL11A,BNIP3,BRCA1,CCR5,EIF2AK3,FGFR2,HBB,HGF,KLRC4-KLRK1/KLRK1,LAG3,MAPK3,MMP7,NOTCH1,PDCD1LG2,PROM1,PSMB7,SOCS1,SOCS2,TYMP	21 (12)	7
selumetinib	chemical drug		2			-0.894	1.43e-12	0.0343	Akt,bortezomib,ERK,ERK1/2,MAP2K1,MAP2K1/2,Mek,selumetinib,STAT3	APH1B,BAD,BNIP3,BRCA1,CCL8,CCR5,CLDN4,CRYAB,FGFR2,HGF,KLRC4-KLRK1/KLRK1,MAPK3,MMP7,NOTCH1,PIK3CG,PROM1,PSMB7,PTCH1,SOCS1,TYMP	20 (9)	8				bortezomib	ERK1/2
MPL	transmembrane receptor		2			1.886	1.46e-12	0.0322	ERK1/2,GAB1,GAB2,JAK2,MPL,PI3K (complex),RAP1B,STAT3,STAT5A	APH1B,BRCA1,CCL4,CCL5,CCL8,CCR5,EIF2AK3,FGFR2,HGF,KLRC4-KLRK1/KLRK1,MAPK3,MMP7,NOTCH1,PIK3CG,PROM1,SOCS1,SOCS2,TYMP	18 (9)	8				ERK1/2,RAP1B
isoprenaline	chemical drug		2			0.943	1.55e-12	0.017	ADRB2,EGFR,ERK,ERK1/2,isoprenaline,P38 MAPK,Sod	APH1B,BNIP3,BRCA1,CCL4,CCL8,CCR2,CLDN4,CRYAB,EIF2AK3,FGFR2,HBB,HLA-DRA,MAPK3,NOTCH1,PROM1,PSMB7,STAT1,TYMP	18 (7)	7				ERK1/2,Histone h3	Sod
ITGA3	other		2	Activated		2.84	1.56e-12	0.0059	ERK,ERK1/2,ITGA3,PLAU,PTK2	APH1B,BRCA1,CCL4,CCL5,CCL8,CCR5,CLDN4,EIF2AK3,FGFR2,HGF,MAPK3,MMP7,PIK3CG,STAT1,TYMP	15 (5)	4	ADAMTS18,medroxyprogesterone acetate,MGAT3,MMP2,SPP1	sunitinib
DOK2	other		2	Inhibited		-2.324	2.01e-12	0.0067	DOK2,ERK,ERK1/2,Mapk,Nfat (family)	APH1B,BRCA1,CCL4,CCL5,CCL8,CLDN4,EIF2AK3,FGFR2,HGF,LAG3,MAPK3,MMP7,PDCD1LG2,STAT1,TYMP	15 (5)	4	TEK				ERK1/2
BMS-387032	chemical drug		2			-1.414	2.04e-12	0.0284	Akt,BMS-387032,CDK9,ERK1/2,STAT3	APH1B,BAD,CCL4,CCL5,CCL8,CCR5,EIF2AK3,FGFR2,HGF,HLA-DRA,KLRC4-KLRK1/KLRK1,MAPK3,MMP7,NOTCH1,PROM1,SOCS1,STAT1,TYMP	18 (5)	4					BCR-ABL1,CDK9,ERK1/2
Metalloprotease	group		2			0	2.04e-12	0.0036	ACE2,ADAM12,ADAMTS18,ERK1/2,MAPK1,Metalloprotease,MMP1,MMP13,MMP2,MMP3,MMP8	APH1B,BAD,BCL11A,BNIP3,BRCA1,CCL4,CCL8,CLDN3,CLDN4,COL11A1,EIF2AK3,HBB,MMP7,PPP2R1A,SOCS1,SOCS2,STAT1,TYMP	18 (11)	10	CXCL2,cytokine	apratastat		ERK1/2
CIITA	transcription regulator		2			0	2.21e-12	0.0025	CIITA,HISTONE,IL4	BNIP3,CCL4,CCL5,CCR5,CD8A,GZMA,HGF,HLA-DMB,HLA-DOB,HLA-DPA1,HLA-DRA,LFNG,MAPK3,NOD2,PDCD1LG2,SOCS1,SOCS2,STAT1	18 (3)	3	EBI3,GTP,IL27,MOG,PRKCD	CD40LG,IL1B		HLA-DQ
HTR2B	G-protein coupled receptor		2			1.069	2.28e-12	0.0032	ERK1/2,HTR2B,Mapk,NOS2	APH1B,BNIP3,BRCA1,CALML5,CCL4,CCL5,CCL8,EIF2AK3,FGFR2,HGF,MAPK3,MMP7,STAT1,TYMP	14 (4)	3				cytokine,ERK1/2
vasoactive intestinal peptide	biologic drug		2			1.5	2.3e-12	0.011	ERK,ERK1/2,P38 MAPK,prostaglandin E2,vasoactive intestinal peptide	APH1B,BNIP3,BRCA1,CCL4,CCL5,CCL8,CCR5,CLDN4,EIF2AK3,FGFR2,KLRC4-KLRK1/KLRK1,MAPK3,PIK3CG,SOCS2,STAT1,TYMP	16 (5)	4				ERK1/2	IL12 (family),IL12A
FGFR3	kinase		2			1.091	2.34e-12	0.0261	Akt,ERK,ERK1/2,FGFR3,MAPK1,nitric oxide,PI3K (complex),Pkc(s),RAS,STAT,STAT3	APH1B,BAD,BCL11A,BNIP3,BRCA1,CCL4,CCL5,CCL8,CCR2,EIF2AK3,FGFR2,HBB,HGF,MAPK3,MMP7,NOTCH1,PIK3CG,PROM1,SOCS1,SOCS2,TYMP	21 (11)	11	FGF10	IL1B,NF 449		CCL3,ERK1/2
IL6 receptor	complex		2			1.5	2.65e-12	0.017	ERK1/2,IL6 receptor,STAT3	APH1B,BRCA1,CCL4,CCL5,CCL8,CCR5,EIF2AK3,FGFR2,HGF,KLRC4-KLRK1/KLRK1,MAPK3,MMP7,NOTCH1,PROM1,SOCS1,TYMP	16 (3)	2				ERK1/2
GPC1	transmembrane receptor		2			-0.832	2.83e-12	0.0014	ERK1/2,FGFR1,GPC1,Mapk	APH1B,BRCA1,CCL4,CCL5,CCL8,EIF2AK3,FGFR2,HGF,MAPK3,MMP7,NOTCH1,STAT1,TYMP	13 (4)	3	IL15				ERK1/2
selenodiglutathione	chemical - endogenous mammalian		2			0	2.85e-12	0.0137	AKT1,ERK1/2,MAPK8,P38 MAPK,selenodiglutathione	APH1B,BAD,BNIP3,BRCA1,CCL4,CCL5,CCL8,EIF2AK3,FGFR2,MAPK3,MMP7,NOTCH1,PROM1,PTCH1,STAT1,TYMP	16 (5)	4				ERK1/2
IL1B	cytokine		1	Activated		2.357	2.95e-12	0.035	IL1B	CCL4,CCL5,CCL8,CCR2,CCR5,CRYAB,EIF2AK3,FGFR2,HGF,HLA-DRA,MMP7,NOTCH1,PDCD1LG2,PLA2G3,SOCS1,SOCS2,STAT1,TYMP	18 (1)	1	AIMP1,bortezomib,C5,cardiotoxin,CSK,CTTN,cuprizone,DDX58,deoxynivalenol,EZR,FYN,hemozoin,IL-17f dimer,IL12 (family),IRF6,KRT17,lipoarabinomannan,LRRK2,monophosphoryl lipid A,MVP,N(2)-(gamma-D-glutamyl)-meso-2,2'-diaminopimelic acid,N-formyl-Met-Leu-Phe,nigericin,NLRP3,PI3Kγ,RETNLB,RIPK3,salmonella minnesota R595 lipopolysaccharides,Tnf (family),TPSAB1/TPSB2,TRPM2	ABCG1,ARIH2,Bay 11-7082,bempedoic acid,C1QTNF12,CORT,emodin,GAS6,Ginkgo biloba,IFNB1,IL27RA,IMMT,LRP1,medroxyprogesterone acetate,potassium chloride,prednisolone,pyrrolidine dithiocarbamate,RUBCN,SGPP1,SR 144528,sulfasalazine		CCL13,ceramide-1-phosphate,CERK,collagenase,CXCL5,CYBA,cytokine,DEFB4A/DEFB4B,EBI3,ELF3,Eotaxin,IL15,IL7,MAP2K6,MMP10,MMP13,MMP2,MMP7,MMP8,MUC1,MUC5AC,progesterone,SMPD1,Sod,TFPI2,TGM1,TH1 Cytokine,VEGFC,VIM	CABP1,CIITA,FGFR3,GTP,phosphatidylethanolamine,phospholipid,RNASE1,SPARC,TEK,TIMP4
RAPGEF3	other		2			0	3.18e-12	0.0207	Akt,ERK1/2,HDAC5,HRAS,Jnk,MAPK1,P38 MAPK,PIK3CG,PLCE1,RAP1B,RAPGEF3,RHOA,STAT3	APH1B,BAD,BCL11A,BNIP3,BRCA1,CCL4,CCL8,CCR2,CCR5,CD8A,EIF2AK3,FGFR2,GJB2,HBB,HGF,HLA-DRA,KLRC4-KLRK1/KLRK1,PIK3CG,PROM1,SOCS1,SOCS2,TYMP	22 (13)	12		progesterone		ERK1/2,RAP1B,SPP1	collagen,MUC5AC
6-aminonicotinamide	chemical reagent		2	Activated		2.84	3.19e-12	0.005	6-aminonicotinamide,ERK1/2,HIF1A	APH1B,BNIP3,BRCA1,CCL4,CCL8,CCR2,CCR5,EIF2AK3,FGFR2,KLRC4-KLRK1/KLRK1,MAPK3,MMP7,NOTCH1,PROM1,TYMP	15 (3)	2				ERK1/2	Ccl2
methyl-beta-cyclodextrin	chemical drug		2			-1.225	3.2e-12	0.0197	Akt,AKT1,ERK,ERK1/2,FOXO1,HRAS,Mapk,MAPK1,methyl-beta-cyclodextrin,NFkB (complex),NTRK2,PI3K (complex),RAS,RELA,RHOA,STAT3,SYK	APH1B,BCL11A,BNIP3,BRCA1,CCL8,CCR5,CLDN4,CRYAB,EIF2AK3,FGFR2,GJB2,GZMA,HBB,HGF,KLRC4-KLRK1/KLRK1,MMP7,NOD2,NOTCH1,PIK3CG,PROM1,PYCARD,SOCS1,SOCS2,TYMP	24 (17)	16				CD247	ERK1/2,TNFRSF8
crizotinib	chemical drug		2			-0.655	3.28e-12	0.0434	Akt,AKT1,crizotinib,CTTN,EGFR,ERK,ERK1/2,FRS2,MET,MMP2,PARP1,STAT3	APH1B,BAD,BRCA1,CCL4,CCL8,CCR2,CCR5,CLDN4,CRYAB,EIF2AK3,FGFR2,HGF,KLRC4-KLRK1/KLRK1,MAPK3,MMP7,NOTCH1,PPP2R1A,PROM1,PSMB7,SOCS2,TYMP	21 (12)	11				CTTN,SPARC	ERK1/2,FRS2,MMP2,VIM
CDK8	kinase		2			1.147	3.63e-12	0.0267	CDK8,E2F1,GLI3,NOTCH1,STAT1,STAT3,STAT5A	BAD,BNIP3,CCL4,CCL5,CCR5,CKB,CRYAB,FGFR2,HGF,KLRC4-KLRK1/KLRK1,LFNG,MMP7,NOTCH1,PDCD1LG2,PROM1,PTCH1,SOCS1,SOCS2,STAT1	19 (7)	7				CD44,CXCL2,Histone h3
filipin	chemical - endogenous non-mammalian		2			-1.213	3.7e-12	0.0171	ERK1/2,filipin,IKK (complex),MAP3K7,STAT1,STAT3	APH1B,BAD,CCL5,CCL8,CCR5,EIF2AK3,FGFR2,HGF,KLRC4-KLRK1/KLRK1,MAPK3,MMP7,NOTCH1,PDCD1LG2,PROM1,SOCS1,STAT1,TYMP	17 (6)	5				BDKRB2	ERK1/2
KCND2	ion channel		2			1	3.96e-12	0.0191	Calcineurin protein(s),ERK1/2,KCND2,STAT3	APH1B,BRCA1,CCL5,CCL8,CCR5,EIF2AK3,FGFR2,HGF,KLRC4-KLRK1/KLRK1,MAPK3,MMP7,NOTCH1,PROM1,SOCS1,STAT1,TYMP	16 (4)	3
PPIA	enzyme		2			1.147	4.09e-12	0.0446	ERK1/2,ITK,Map3k7,NFATC2,NFkB (complex),PPIA,STAT3,VIM	APH1B,BAD,BRCA1,CCL4,CCL8,CCR5,CRYAB,EIF2AK3,FGFR2,HGF,KLRC4-KLRK1/KLRK1,LFNG,MAPK3,MMP7,NOD2,PROM1,SOCS2,STAT1,TYMP	19 (8)	7				ERK1/2,VIM
lead acetate	chemical toxicant		2			1.941	4.36e-12	0.0029	ERK1/2,lead acetate,MAP2K1/2,Mapk	APH1B,BRCA1,CCL4,CCL5,CCL8,EIF2AK3,FGFR2,HGF,MAPK3,MMP7,PIK3CG,STAT1,TYMP	13 (4)	3				ERK1/2
DEFB4A/DEFB4B	other		2			0.229	4.38e-12	0.0266	Akt,DEFB4A/DEFB4B,ERK,ERK1/2,Jnk,MAPK8,P38 MAPK,RHOA,STAT3,Tnf (family)	APH1B,BAD,BNIP3,BRCA1,CCL4,CCL8,CCR5,CLDN4,EIF2AK3,FGFR2,HGF,KLRC4-KLRK1/KLRK1,MAPK3,PIK3CG,PROM1,PTCH1,SOCS1,STAT1,TYMP	19 (10)	9	ganglioside GD1a,IL-17f dimer,IL12 (family),IL1B,IL22,YBX1	fluticasone propionate,IL10		ERK1/2
PI3Kγ	group		2			0	4.45e-12	0.0105	Akt,ERK1/2,PI3Kγ,PIK3CG,PTK2,RAS	APH1B,BAD,BNIP3,BRCA1,CCL4,CCL5,CCL8,CD8A,CLDN4,EIF2AK3,FGFR2,MAPK3,MMP7,NOTCH1,STAT1,TYMP	16 (6)	5				ERK1/2,IL1B	IL12 (family)
IL27RA	transmembrane receptor		2			1.606	4.69e-12	0.0317	ERK,ERK1/2,IL27RA,JAK2,STAT1,STAT3,TBX21	APH1B,BRCA1,CCL5,CCL8,CCR5,CLDN4,EIF2AK3,FGFR2,GZMA,HGF,KLRC4-KLRK1/KLRK1,MAPK3,MMP7,NOTCH1,PDCD1LG2,PROM1,SOCS1,STAT1,TYMP	19 (7)	7		Tcf7		CD69,ERK1/2,IL10	IL12B,IL1B
SGPP1	phosphatase		2			-1	4.77e-12	0.0217	ERK1/2,SGPP1,STAT3	APH1B,BRCA1,CCL4,CCL8,CCR5,EIF2AK3,FGFR2,HGF,KLRC4-KLRK1/KLRK1,MAPK3,MMP7,NOTCH1,PROM1,SOCS1,STAT1,TYMP	16 (3)	2		ceramide-1-phosphate			ERK1/2,IL1B
Pvr	other		2			0.832	4.84e-12	0.004	ERK1/2,MAP2K1/2,Pvr,RAS	APH1B,BNIP3,BRCA1,CCL4,CCL5,CCL8,CLDN4,EIF2AK3,FGFR2,MAPK3,PIK3CG,STAT1,TYMP	13 (4)	3		PSMB11		ERK1/2
interferon beta-1a	biologic drug		3			1.877	4.87e-12	0.0314	CDK2,ERK1/2,IFNAR1,IFNAR2,interferon beta-1a,JUN,MAPK1,NOS2,RUNX2,STAT1,STAT2,STAT6,TBX21	APH1B,BAD,BCL11A,BNIP3,BRCA1,CALML5,CCL4,CCL5,CCR5,COL11A1,EIF2AK3,FGFR2,GZMA,HBB,HLA-DMB,KLRC4-KLRK1/KLRK1,MAPK3,NOTCH1,PDCD1LG2,SOCS1,SOCS2,STAT1,TYMP	23 (13)	13
EAF2	transcription regulator		2			0.728	4.94e-12	0.0179	Akt,EAF2,ERK1/2,HIF1A	APH1B,BAD,BNIP3,BRCA1,CCL4,CCL5,CCL8,CCR2,CCR5,EIF2AK3,FGFR2,KLRC4-KLRK1/KLRK1,MAPK3,MMP7,NOTCH1,PROM1,TYMP	17 (4)	3					ERK1/2
RAPGEF2	other		2			0.277	5.19e-12	0.0019	ERK1/2,RAP1A,RAPGEF2,RAS	APH1B,BNIP3,BRCA1,CCL4,CCL5,CCL8,CLDN4,EIF2AK3,FGFR2,MAPK3,MMP7,STAT1,TYMP	13 (4)	3				ERK1/2,Rap1
TNFRSF8	transmembrane receptor		2			1.147	5.36e-12	0.0397	ERK1/2,MAPK1,MAPK8,NFkB (complex),P38 MAPK,TNFRSF8	APH1B,BCL11A,BNIP3,BRCA1,CCL4,CCL5,CCL8,EIF2AK3,FGFR2,HBB,MAPK3,MMP7,NOTCH1,PBX3,PTCH1,SOCS1,SOCS2,STAT1,TYMP	19 (6)	6	cardiotoxin,SATB1	methyl-beta-cyclodextrin,PSMB11		CCL3,ERK1/2	IL10
TNFRSF1B	transmembrane receptor		2			0	5.39e-12	0.0044	AKT1,ERK1/2,IFNG,Jnk,KDR,MAPK1,MAPK8,NFkB (complex),NFKB2,P38 MAPK,RELA,TNF,Tnf (family),TNFRSF1B,TRAF2	APH1B,BAD,BCL11A,BNIP3,BRCA1,CCR5,CLDN4,COL27A1,CRYAB,EIF2AK3,FGFR2,GJB2,HBB,HGF,HLA-DMB,HLA-DOB,KLRC4-KLRK1/KLRK1,LAG3,LFNG,NOTCH1,PBX3,PIK3CG,PLA2G3,PROM1,PTCH1,PYCARD	26 (15)	15	cardiotoxin,cytokine,IL10,LAMA5	PSMB11		CD69,CXCL2,ERK1/2,ICAM1,IFNB1,MMP13,MMP2,OPRM1	IL12B,mir-7
PTGER3	G-protein coupled receptor		2			0.943	5.46e-12	0.0209	ERK1/2,MAPK1,PTGER3,RELA,RHOA,SP1	APH1B,BCL11A,BRCA1,CCL4,CCL8,CRYAB,EIF2AK3,FGFR2,HBB,HGF,MMP7,NOD2,PIK3CG,PROM1,SOCS1,SOCS2,STAT1,TYMP	18 (6)	5		Tnf (family)		ERK1/2,IL10	Ccl2,IL12 (family)
RASD1	enzyme		2			0	5.47e-12	0.0068	ERK1/2,MAPK1,PRKCD,RASD1	APH1B,BCL11A,BNIP3,BRCA1,CCL4,CCL8,EIF2AK3,FGFR2,HBB,NOTCH1,PROM1,PTCH1,SOCS1,SOCS2,STAT1,TYMP	16 (4)	3	S-nitrosoglutathione				ERK1/2,PRKCD
VIM	other		2			1.886	5.77e-12	0.0177	AKT1,ERK,ERK1/2,ITGB1,MAPK1,PTK2,SNAI1,VIM	APH1B,BAD,BCL11A,BRCA1,CCL4,CCL8,CLDN3,CLDN4,COL27A1,EIF2AK3,FGFR2,HBB,LFNG,MMP7,NOTCH1,PROM1,SOCS2,TYMP	18 (8)	8	CCR1,CD44,filgrastim,ICAM1,IL1B,mir-183,MKNK1,MUC1,NLRP3,OPRM1,PPIA,SPARC,SPP1	bortezomib,capivasertib,ciprofloxacin,crizotinib,IL27,LAMC1,LY3039478,PDGF-AA,taurine		ERK1/2,ITGB4
RAP1B	enzyme		2			1.698	5.82e-12	0.0132	AKT1,ERK1/2,ITGB1,P38 MAPK,RAF1,RAP1B,RHOA	APH1B,BAD,BNIP3,BRCA1,CCL4,CCL5,CCL8,COL27A1,CRYAB,EIF2AK3,FGFR2,MAPK3,NOTCH1,PIK3CG,PROM1,STAT1,TYMP	17 (7)	7	MPL,progesterone,RAPGEF3			CCL5,ERK1/2
pamidronic acid	chemical drug		2			-0.5	5.99e-12	0.0191	Akt,ERK1/2,pamidronic acid,Pkc(s),RAS	APH1B,BAD,BNIP3,BRCA1,CCL4,CCL5,CCL8,CCR2,CCR5,CLDN4,EIF2AK3,FGFR2,MAPK3,NOTCH1,STAT1,TYMP	16 (5)	4					ERK1/2
oxazepam	chemical drug		3			0.688	6.02e-12	0.0496	ADA,adenosine,BCL2,ERK1/2,HRAS,MAPK8,NFkB (complex),NOS1,oxazepam,PRKAA,SPHK1,XDH	APH1B,BNIP3,BRCA1,CCL4,CCL5,CCL8,CCR5,EIF2AK3,FGFR2,GJB2,KLRC4-KLRK1/KLRK1,MAPK3,MMP7,NOTCH1,PTCH1,SOCS1,SOCS2,STAT1,TYMP	19 (12)	10
RASGRP3	other		2			-0.258	6.3e-12	0.008	ERK1/2,HRAS,RAS,RASGRP3	APH1B,BNIP3,BRCA1,CCL4,CCL5,CCL8,CLDN4,EIF2AK3,FGFR2,GJB2,MAPK3,NOTCH1,SOCS2,STAT1,TYMP	15 (4)	3	PRKCD			ERK1/2,Rap1
IL23A	cytokine		2			1.091	6.4e-12	0.0394	ERK1/2,IL23A,JAK2,NFKBIA,P38 MAPK,PRKCD,STAT,STAT1,STAT3,STAT4,STAT5A,SYK	APH1B,BNIP3,BRCA1,CCL5,CCL8,CCR5,CRYAB,EIF2AK3,FGFR2,HGF,KLRC4-KLRK1/KLRK1,MAPK3,MMP7,NOD2,NOTCH1,PDCD1LG2,PROM1,PTCH1,SOCS1,SOCS2,TYMP	21 (12)	11	IRF6,TACR1,TLR2/TLR4,TNFRSF1A	alefacept,ciprofloxacin,IL12B,PSMB11		Ccl2,ERK1/2,IL12 (family),IL18R1
CSK	kinase		2			-1.043	6.94e-12	0.0252	Akt,CD40,CSK,CTTN,EGFR,ERK,ERK1/2,MAP2K1,MAP2K1/2,MAPK1,MAPK8,NFKBIA,P38 MAPK,STAT3,SYK	APH1B,BAD,BCL11A,BRCA1,CCL8,CCR2,CCR5,CD8A,CLDN4,EIF2AK3,FGFR2,HBB,HGF,KLRC4-KLRK1/KLRK1,NOD2,NOTCH1,PIK3CG,PROM1,PSMB7,PTCH1,RASGRF1,SOCS2,TYMP	23 (15)	14	N-formyl-Met-Leu-Phe	PTP4A3,PTPRJ		IL1B	CTTN,ERK1/2
ADAMTS1	peptidase		2			-1.732	7.13e-12	0.0016	ADAMTS1,ERK1/2,FLT4,KDR	APH1B,BRCA1,CCL4,CCL5,CCL8,EIF2AK3,FGFR2,LAG3,MAPK3,NOTCH1,SOCS1,TYMP	12 (4)	3	progesterone				ERK1/2
EC144	chemical reagent		2	Inhibited		-2.324	7.71e-12	0.0112	EC144,ERK1/2,MAP2K1/2,MAP3K8,P38 MAPK	APH1B,BNIP3,BRCA1,CCL4,CCL5,CCL8,CCR2,CCR5,EIF2AK3,FGFR2,MAPK3,PIK3CG,RASGRF1,STAT1,TYMP	15 (5)	4					ERK1/2
Mellitin	chemical - endogenous non-mammalian		3			-1.091	7.78e-12	0.0455	Akt,Cpla2,CTNNB1,ERK1/2,HMOX1,IKK (complex),Mapk,MAPK1,MAPT,Mellitin,NTRK2,PLA2G10,PLA2G2D,PLA2G6,Pld,PLD1,PPARG,SLC6A3	APH1B,BAD,BCL11A,BRCA1,CCL8,CCR2,CD8A,COL27A1,EIF2AK3,FGFR2,HBB,LFNG,MAPK3,MMP7,NOTCH1,PROM1,PTCH1,PYCARD,SOCS2,STAT1,TYMP	21 (18)	14
WNT3	other		2			1.941	7.83e-12	0.004	ERK1/2,Mapk,WNT3	APH1B,BRCA1,CCL4,CCL5,CCL8,EIF2AK3,FGFR2,HGF,MAPK3,MMP7,PTCH1,STAT1,TYMP	13 (3)	3				ERK1/2
Gαi/o	group		2	Activated		2.324	8.32e-12	0.0155	ERK1/2,Gαi/o,Jnk,Mapk,Pkc(s),RHOA	APH1B,BRCA1,CCL4,CCL5,CCL8,CCR2,CCR5,EIF2AK3,FGFR2,HGF,MAPK3,MMP7,PIK3CG,STAT1,TYMP	15 (6)	5	DRD2	AM966,Ki16425		ERK1/2
Muscarinic cholinergic receptor	group		2	Activated		2.324	8.74e-12	0.0095	Ap1,ERK1/2,Mapk,Muscarinic cholinergic receptor,Nfat (family),SYK	APH1B,BRCA1,CCL4,CCL5,CCL8,EIF2AK3,FGFR2,HGF,LAG3,MAPK3,NOTCH1,PDCD1LG2,SOCS1,STAT1,TYMP	15 (6)	5				ERK1/2
PRKCD	kinase		2	Activated		2.058	1.1e-11	0.003	CCND1,CREB1,CTNNB1,CTTN,EGFR,ELAVL1,ERK,ERK1/2,ESR1,FLI1,IKBKB,MAPK1,MAPT,NFE2L2,PGR,PRKCD,PTPN22,RB1,RELA,SMPD1,STAT1,STAT3,TP53,TP73,TRAF2,VEGFA	APH1B,BCL11A,BNIP3,CCL5,CCR2,CCR5,CD8B,CKB,CLDN3,CLDN4,COL27A1,EIF2AK3,HBB,HGF,HLA-DRA,HSPA2,KLRC4-KLRK1/KLRK1,LAG3,LFNG,NOD2,NOTCH1,PBX3,PDCD1LG2,PIK3R3,PPP2R1A,PROM1,PSMB7,PTCH1,PYCARD,RASGRF1,RBX1,SOCS1,SOCS2,TYMP	34 (26)	26	1,2-diacylglycerol,Abl1/2,API5,Calcineurin B,CCL3,CD40LG,collagen,FYN,IFNB1,N-acetylsphingosine,N-formyl-Met-Leu-Phe,nilvadipine,P2rx7,PDGF-AA,sodium arsenate,TACR1,TNFRSF1A	BCR-ABL1,MGAT3,RASD1,SC-202525		CCL5,CIITA,CTTN,ERK1/2,Histone h3,ICAM1,IL10,ITGB4,MMP13,MMP2,MUC5AC,progesterone,RASGRP3,SMPD1,TGM1	ARHGAP32,Ccl2,IL12B
vandetanib	chemical drug		2			-1.147	1.15e-11	0.0475	Akt,EGFR,ERK,ERK1/2,FLT1,FLT4,KDR,Mapk,RET,SRC (family),vandetanib	APH1B,BAD,BRCA1,CCL4,CCL8,CLDN4,CRYAB,EIF2AK3,FGFR2,HGF,LAG3,MAPK3,MMP7,NOTCH1,PROM1,PSMB7,SOCS1,STAT1,TYMP	19 (11)	10					ERK1/2,TEK
cetuximab	biologic drug		2			0	1.17e-11	0.0482	Akt,AKT1,cetuximab,EGFR,ERK,ERK1/2,Mapk,TP73,YBX1	APH1B,BAD,BRCA1,CCL4,CCL8,CLDN4,CRYAB,EIF2AK3,HBB,HGF,HLA-DRA,MAPK3,MMP7,NOTCH1,PIK3R3,PROM1,PSMB7,RBX1,STAT1,TYMP	20 (9)	8					ERK1/2,YBX1
Laminin (family)	group		3			0.655	1.2e-11	0.0405	AKT1,EGFR,ERK,ERK1/2,GP6 dimer,LAMA1,LAMA2,LAMA3,LAMA4,LAMA5,LAMB1,LAMC1,LAMC2,Laminin (family),LYN,MAPK1,P38 MAPK,Pkc(s),PTK2,RUNX2,Smad	APH1B,BAD,BCL11A,BNIP3,BRCA1,CCL4,CCL8,CCR2,CCR5,CLDN4,COL11A1,CRYAB,EIF2AK3,HBB,MMP7,NOTCH1,PSMB7,SOCS1,SOCS2,STAT1,TYMP	21 (21)	13		TPSAB1/TPSB2
tetraethylammonium	chemical drug		2			-1.213	1.3e-11	0.0192	ERK,ERK1/2,KCNN4,MAPK1,MAPK8,P38 MAPK,tetraethylammonium	APH1B,BCL11A,BNIP3,BRCA1,CCL4,CCL5,CCL8,CLDN4,EIF2AK3,FGFR2,HBB,MAPK3,MMP7,PTCH1,SOCS2,STAT1,TYMP	17 (7)	6					ERK1/2
acetophenazine	chemical drug		3			-0.408	1.35e-11	0.0082	acetophenazine,ADORA2A,Akt,ARRB2,CREB1,cyclic AMP,DRD1,DRD2,DUSP1,EGFR,ERK,ERK1/2,GNAS,KDR,Mapk,MAPK1,PI3K (complex),PRL,STAT3	APH1B,BCL11A,BNIP3,BRCA1,CCL8,CCR2,CCR5,CKB,CLDN4,CRYAB,EIF2AK3,GJB2,HBB,HLA-DRA,KLRC4-KLRK1/KLRK1,LAG3,MAPK3,PPP2R1A,PSMB7,PTCH1,RASGRF1,SOCS1,STAT1,TYMP	24 (19)	17					DRD2
TPSAB1/TPSB2	peptidase		3			0.186	1.37e-11	0.0218	CXCL12,EGF,EGFR,ERK,ERK1/2,F2R,KDR,Mmp,MMP1,MMP13,MMP2,MMP3,MMP8,P38 MAPK,TAC1,Tgf beta,TGFB1,TNF,TPSAB1/TPSB2	APH1B,BAD,BNIP3,BRCA1,CCL4,CCR2,CLDN3,COL11A1,COL27A1,EIF2AK3,FGFR2,GJB2,GZMA,HLA-DRA,KLRC4-KLRK1/KLRK1,LAG3,LFNG,MAPK3,MMP7,NOD2,PIK3CG,PLA2G3,PPP2R1A,PROM1,PSMB7,PTCH1,PYCARD,SOCS2,TYMP	29 (19)	17	HS6ST1,HS6ST2			CXCL2,IL1B,MMP13	Laminin (family)
TACR1	G-protein coupled receptor		2			1.069	1.42e-11	0.0102	ERK1/2,PRKCD,TACR1	APH1B,BNIP3,BRCA1,CCL4,CCL5,CCL8,EIF2AK3,FGFR2,MAPK3,NOTCH1,PROM1,PTCH1,SOCS1,TYMP	14 (3)	2	Tnf (family)	progesterone		IL23A,PRKCD
methylmercury	chemical toxicant		2	Activated		2.324	1.42e-11	0.023	CAT,ERK1/2,methylmercury,P38 MAPK,PARP1,Sod	APH1B,BAD,BNIP3,BRCA1,CCL4,CCL5,CCL8,EIF2AK3,FGFR2,HLA-DRA,MAPK3,SOCS1,SOCS2,STAT1,TYMP	15 (6)	6				ERK1/2,SOS2	IGFBP3,MFGE8,Sod,SPARC,TNFRSF1A
ginsenoside Rk1	chemical reagent		3			1.213	1.46e-11	0.0228	Akt,CBL,CTTN,EGFR,ERK1/2,ginsenoside Rk1,Mlc,PTK2	APH1B,BAD,BRCA1,CCL4,CCL5,CCL8,CCR2,CRYAB,EIF2AK3,FGFR2,MAPK3,MMP7,NOTCH1,PROM1,PSMB7,STAT1,TYMP	17 (8)	6				CTTN
zuclopenthixol	chemical drug		3			-0.408	1.47e-11	0.0086	ADORA2A,Akt,ARRB2,CREB1,cyclic AMP,DRD1,DRD2,DRD5,DUSP1,EGFR,ERK,ERK1/2,GNAS,KDR,Mapk,MAPK1,PI3K (complex),PRL,STAT3,zuclopenthixol	APH1B,BCL11A,BNIP3,BRCA1,CCL8,CCR2,CCR5,CKB,CLDN4,CRYAB,EIF2AK3,GJB2,HBB,HLA-DRA,KLRC4-KLRK1/KLRK1,LAG3,MAPK3,PPP2R1A,PSMB7,PTCH1,RASGRF1,SOCS1,STAT1,TYMP	24 (20)	17					DRD2
IL7	cytokine		2	Activated		2.556	1.51e-11	0.0229	Akt,AKT1,ERK,ERK1/2,IFNG,IL15,IL1A,IL4,IL7,MAPK1,MTOR,Nfat (family),P38 MAPK,PI3K (complex),RB1,RUNX2,STAT1,STAT3,TNF	APH1B,BAD,BCL11A,BNIP3,CCL4,CCL8,CD8A,CD8B,CLDN3,COL11A1,COL27A1,CRYAB,EIF2AK3,GJB2,GZMA,HBB,HGF,HLA-DMB,HLA-DOB,HLA-DRA,KLRC4-KLRK1/KLRK1,NOD2,NOTCH1,PDCD1LG2,PIK3R3,PLA2G3,PYCARD,RBX1,SOCS1,TYMP	30 (19)	19	IFN alpha/beta,IL10,IL1B,RNASE1,RNASE2,SATB1			Ccl2,CCL3,CD247,CD69,CD8A,CXCL3,ERK1/2,FYN,IL15,IL18R1,IL22,MMP13,PROTEASE,TH1 Cytokine
SPP1	cytokine		2			0.378	1.6e-11	0.0469	AKT1,CD44,EGFR,ERK,ERK1/2,GLI1,MAPK1,MET,MMP2,NFKBIA,NOS2,OSM,PI3K (complex),SPP1,STAT1,STAT3,Vegf	APH1B,BAD,BCL11A,BRCA1,CALML5,CCL4,CCL5,CCR2,CCR5,CD8A,CD8B,CLDN4,EIF2AK3,FGFR2,GJB2,HBB,HGF,HSPA2,KLRC4-KLRK1/KLRK1,MMP7,NOD2,NOTCH1,PDCD1LG2,PPP2R1A,PROM1,PSMB7,PTCH1,TYMP	28 (17)	17	ADORA3,captopril,cardiotoxin,ciprofloxacin,DDX58,filgrastim,fluticasone propionate,GNAI3,Klrk1,KRT17,POU2AF1,prednisolone,progesterone,RAPGEF3	ABCB4,candesartan,CCR1,IFNB1,metronidazole,mir-133		Ccl2,CCL5,CD40LG,CXCL2,CXCL3,CXCL5,ICAM1,IL12 (family),IL12B,ITGA3,MMP2,MMP7,VIM	CCL3,IL10
TLR7/8	group		2			1.5	1.66e-11	0.033	ERK1/2,STAT3,TLR7,TLR7/8,TLR8	APH1B,BRCA1,CCL4,CCL5,CCL8,CCR5,EIF2AK3,FGFR2,HGF,KLRC4-KLRK1/KLRK1,MAPK3,MMP7,NOTCH1,PROM1,SOCS1,TYMP	16 (5)	4				ERK1/2,IFNB1,IL10
DEFB114	other		2			-1.732	1.88e-11	0.0034	DEFB114,ERK1/2,Mapk	APH1B,BRCA1,CCL4,CCL5,CCL8,EIF2AK3,FGFR2,HGF,MAPK3,MMP7,STAT1,TYMP	12 (3)	2					ERK1/2
MMP7	peptidase	-4.26	2			0.5	1.96e-11	0.0103	AKT1,ERK1/2,IGF1R,KDR,MMP2,MMP7,MMP8,TIMP1	APH1B,BAD,BRCA1,CCL4,CCL8,CLDN3,EIF2AK3,FGFR2,HGF,LAG3,MAPK3,NOTCH1,PPP2R1A,PROM1,SOCS1,TYMP	16 (8)	7	CD44,Collagen type II,FOXC1,IL1B,LEFTY2,medroxyprogesterone acetate,MLK,oxaliplatin,progesterone,SPP1	apratastat,artesunic acid,Bay 11-7082,fluticasone propionate,marimastat,MUC5AC,pyrrolidine dithiocarbamate,sulfasalazine,TIMP4,TNFRSF1A		ERK1/2,MMP2,MMP8	MMP10
ADORA3	G-protein coupled receptor		2			0.229	1.99e-11	0.0463	ADORA3,ERK1/2,Gsk3,Jnk,MAP2K1/2,MAPK1,MAPK14,NFkB (complex),PIK3CG,STAT1	APH1B,BAD,BCL11A,BRCA1,CCL4,CCL5,CCL8,CD8A,CRYAB,EIF2AK3,FGFR2,HBB,NOTCH1,PDCD1LG2,PIK3CG,SOCS1,SOCS2,STAT1,TYMP	19 (10)	10	filgrastim,fluticasone propionate			CCL3,CCL5,CXCL3,ERK1/2,IL10,SPP1	IL12 (family)
GAS6	growth factor		2			1.043	2.08e-11	0.0393	Akt,AKT1,EGFR,ERK,ERK1/2,FOXO1,GAS6,Jnk,MAP2K1/2,Mapk,MAPK1,MERTK,MET,NFkB (complex),P38 MAPK,STAT1,STAT3	APH1B,BAD,BCL11A,BNIP3,BRCA1,CCR5,CLDN4,CRYAB,EIF2AK3,FGFR2,GZMA,HBB,HGF,KLRC4-KLRK1/KLRK1,MMP7,NOTCH1,PDCD1LG2,PIK3CG,PROM1,PSMB7,SOCS1,SOCS2,TYMP	23 (17)	17				ERK1/2,Fibrin	IFNB1,IL1B
devazepide	chemical drug		2			-1.732	2.1e-11	0.0036	devazepide,ERK1/2,Mapk	APH1B,BRCA1,CCL4,CCL5,CCL8,EIF2AK3,FGFR2,HGF,MAPK3,MMP7,STAT1,TYMP	12 (3)	2					ERK1/2,PRSS2
W146	chemical reagent		2			-1	2.18e-11	0.0416	ERK,ERK1/2,P38 MAPK,RELA,S1PR1,W146	APH1B,BNIP3,BRCA1,CCL4,CCL5,CCL8,CLDN4,CRYAB,EIF2AK3,FGFR2,HGF,MAPK3,MMP7,NOD2,STAT1,TYMP	16 (6)	5				IL10	ERK1/2
PPP2R2D	other		2	Activated		2.138	2.24e-11	0.0124	ERK1/2,MAP2K1/2,Mapk,PPP2R2D,PRKAA,RAF1	APH1B,BRCA1,CCL4,CCL5,CCL8,CRYAB,EIF2AK3,FGFR2,HGF,MAPK3,MMP7,PIK3CG,STAT1,TYMP	14 (6)	5				ERK1/2
ganglioside GD1a	chemical - endogenous mammalian		2			-1.414	2.28e-11	0.0241	EGFR,ERK1/2,ganglioside GD1a,Mapk,P38 MAPK,RAS,STAT1	APH1B,BAD,BRCA1,CCL4,CCL8,CLDN4,CRYAB,EIF2AK3,FGFR2,HGF,MAPK3,MMP7,NOTCH1,PDCD1LG2,PROM1,PSMB7,SOCS1,TYMP	18 (7)	6	progesterone			DEFB4A/DEFB4B,IL10	ERK1/2
PEA15	transporter		2			0.775	2.33e-11	0.0171	CASP8,ERK1/2,FRS2,Jnk,MAP2K1/2,MAP2K6,MAPK14,MAPK8,P38 MAPK,PEA15	APH1B,BNIP3,BRCA1,CCL4,CCR5,CRYAB,EIF2AK3,FGFR2,MAPK3,MMP7,PIK3CG,PROM1,PTCH1,STAT1,TYMP	15 (10)	9				ERK1/2,FRS2	MAP2K6
JZL195	chemical reagent		3	Activated		2.065	2.35e-11	0.0269	Akt,AKT1,EP300,ERK1/2,FAAH,JZL195,LIPE,MAPK14,P38 MAPK,PI3K (complex),Pkc(s),PNPLA2,PPARA,RAS,RHOA	BAD,BNIP3,BRCA1,CCL4,CCR2,CCR5,CLDN4,CRYAB,EIF2AK3,FGFR2,HBB,HGF,MAPK3,MMP7,NOTCH1,PIK3CG,PROM1,SOCS2,TYMP	19 (15)	11
MKNK1	kinase		2			-1.604	2.49e-11	0.0017	EIF4E,ERK1/2,MKNK1	APH1B,BAD,BNIP3,BRCA1,CCL4,CCL5,CCL8,CCR5,EIF2AK3,FGFR2,HSPA2,LAG3,MAPK3,TYMP	14 (3)	3	IFNB1,IL15,YBX1	IL10,mir-7		ANXA5,GNAO1,KLF13,LAMC1,SPARC,VIM
Nrp-PlexinA	complex		2	Activated		2.309	2.52e-11	0.0046	ERK1/2,Nrp-PlexinA,RAS	APH1B,BNIP3,BRCA1,CCL4,CCL5,CCL8,CLDN4,EIF2AK3,FGFR2,MAPK3,STAT1,TYMP	12 (3)	2				ERK1/2
UACA	other		3			-1.219	2.53e-11	0.0015	AHR,caspase,CCND1,CREB1,CTNNB1,CTTN,DUSP1,ERK,ESR1,FOSL2,MAPK1,MKNK1,MYCN,Nfat (family),NOS2,Notch,NR3C1,PAK2,RELA,RUNX2,STAT1,STAT3,STAT6,TP53,TP63,UACA	BCL11A,CALML5,CCL4,CCL5,CCR2,CCR5,CKB,CLDN4,COL11A1,COL27A1,CRYAB,GJB2,GZMA,HBB,HGF,HLA-DMB,HLA-DRA,HSPA2,KLRC4-KLRK1/KLRK1,LFNG,MMP7,NOD2,NOTCH1,PDCD1LG2,PIK3R3,PPP2R1A,PROM1,PSMB7,PYCARD,RASGRF1,SOCS1,STAT1,TYMP	33 (26)	24
etorphine	chemical drug		2			1.732	2.62e-11	0.005	ERK1/2,etorphine,Mapk	APH1B,BRCA1,CCL4,CCL5,CCL8,EIF2AK3,FGFR2,HGF,MAPK3,MMP7,STAT1,TYMP	12 (3)	2				ERK1/2,OPRM1
iodine	chemical - endogenous mammalian		2			1.069	2.63e-11	0.0232	ERK1/2,iodine,Mapk,P38 MAPK,SLC5A5	APH1B,BNIP3,BRCA1,CCL4,CCL5,CCL8,EIF2AK3,FGFR2,HBB,HGF,MAPK3,MMP7,STAT1,TYMP	14 (5)	4				ERK1/2,ICAM1	SLC5A5
ADRA1	group		2			1.213	2.79e-11	0.0456	ADRA1,Akt,CNR1,ERK,ERK1/2,Mapk,MAPK8,PLCB1	APH1B,BAD,BRCA1,CCL4,CCL5,CCL8,CLDN4,EIF2AK3,FGFR2,HGF,MAPK3,MMP7,NOD2,NOTCH1,PTCH1,STAT1,TYMP	17 (8)	7				ERK1/2
ELF3	transcription regulator		2			0.258	3.13e-11	0.013	EGFR,ELF3,ERK1/2,TGFBR2	APH1B,BRCA1,CCL4,CCL8,CRYAB,EIF2AK3,FGFR2,GJB2,HGF,MAPK3,NOTCH1,PROM1,PSMB7,PTCH1,TYMP	15 (4)	3	IL1B	ABCB4		collagenase,ERK1/2,IL12B,MMP10,MMP13
EFNB2	kinase		2			-1	3.13e-11	0.0354	CASP8,EFNB2,EPHB4,ERK1/2,Jnk,STAT3	APH1B,BRCA1,CCL4,CCL8,CCR5,EIF2AK3,FGFR2,HGF,KLRC4-KLRK1/KLRK1,MAPK3,MMP7,NOTCH1,PROM1,SOCS1,STAT1,TYMP	16 (6)	6	FOXC1,SYNJ2BP,TFPI2			TEK
TRIM63	enzyme		2			-1.941	3.16e-11	0.0075	26s Proteasome,ERK1/2,TNNI3,TRIM63	APH1B,BRCA1,CCL4,CCL5,CCL8,CCR2,CCR5,EIF2AK3,FGFR2,MAPK3,NOTCH1,STAT1,TYMP	13 (4)	3	prednisolone	perindopril			TNNI3
marimastat	chemical drug		2	Inhibited		-2.84	3.2e-11	0.0101	ERK,ERK1/2,Jnk,marimastat,MMP1,MMP13,MMP2,MMP3,MMP8	APH1B,BAD,BRCA1,CCL4,CCL8,CLDN3,CLDN4,EIF2AK3,HGF,MAPK3,MMP7,PPP2R1A,SOCS1,STAT1,TYMP	15 (9)	8				MICA,MMP2	ERK1/2,MMP10,MMP13,MMP7,MMP8
Collagen type II	complex		2			-0.577	3.24e-11	0.0045	Collagen type II,ERK1/2,MMP2	APH1B,BRCA1,CCL4,CCL8,CCR2,EIF2AK3,FGFR2,MAPK3,MMP7,PPP2R1A,SOCS1,TYMP	12 (3)	3				CXCL2,CXCL3,CXCL5,ERK1/2,MMP2,MMP7	IL22,NOG
LRRK2	kinase		2			-1	3.26e-11	0.0189	AKT1,HIF1A,LRRK2,MAP2K3,MAPT,MET,Nfat (family)	BAD,BNIP3,CCL5,CCL8,CCR2,CCR5,EIF2AK3,HGF,KLRC4-KLRK1/KLRK1,LAG3,MAPK3,MMP7,NOTCH1,PDCD1LG2,PROM1,STAT1	16 (7)	6		sunitinib		IL1B
CCL11	cytokine		2			-0.728	3.46e-11	0.0345	CCL11,ERK1/2,HRAS,MAPK1,MAPK14,RAS	APH1B,BCL11A,BNIP3,BRCA1,CCL4,CCL8,CCR2,CLDN4,CRYAB,EIF2AK3,FGFR2,GJB2,HBB,NOTCH1,SOCS2,STAT1,TYMP	17 (6)	6	Ccl2,CCR1,collagenase,IL15,N(2)-(gamma-D-glutamyl)-meso-2,2'-diaminopimelic acid,TNNI3	ACKR2,EBI3,IGFBP3,KRT17,NLRP3,PSMB11,ZNF281		CXCL5,FGF10,ICAM1,IL22,Rap1,VEGFC	CXCL2
IGHE	other		2			0.832	3.66e-11	0.0108	ERK1/2,IGHE,MAP2K1/2,RAS	APH1B,BNIP3,BRCA1,CCL4,CCL5,CCL8,CLDN4,EIF2AK3,FGFR2,MAPK3,PIK3CG,STAT1,TYMP	13 (4)	3	CD40LG,phosphatidylethanolamine			ERK1/2
SLC5A5	transporter		3			-0.775	3.83e-11	0.0421	AKT1,ERK1/2,LIPE,PI3K (complex),SLC5A5,SRC (family),STAR	APH1B,BAD,BRCA1,CCL4,CCL5,CCL8,EIF2AK3,FGFR2,HBB,MAPK3,NOTCH1,PIK3CG,PROM1,STAT1,TYMP	15 (7)	6	progesterone	iodine,thiocyanate
pipothiazine	chemical drug		3			-0.209	3.96e-11	0.006	ADORA2A,Akt,ARRB2,CREB1,DRD1,DRD2,DUSP1,EGFR,ERK,ERK1/2,GNAS,HTR1A,HTR2A,KDR,MAPK1,PI3K (complex),pipothiazine,PRL,STAT3	APH1B,BCL11A,BNIP3,BRCA1,CCL8,CCR2,CCR5,CKB,CLDN4,CRYAB,EIF2AK3,GJB2,HBB,HLA-DRA,KLRC4-KLRK1/KLRK1,LAG3,MAPK3,PPP2R1A,PSMB7,PTCH1,RASGRF1,SOCS1,TYMP	23 (19)	15					DRD2
dimethyl sulfone	chemical drug		2			0.258	4.28e-11	0.019	CAT,dimethyl sulfone,JAK2,RUNX2,Sod,SPARC,STAT3	APH1B,BRCA1,CCL4,CCR2,CLDN4,COL11A1,FGFR2,HGF,HLA-DRA,KLRC4-KLRK1/KLRK1,MMP7,NOTCH1,PROM1,SOCS1,STAT1	15 (7)	6				Sod,SPARC
NPC2	transporter		2			0.728	4.42e-11	0.0376	ERK1/2,MAPK1,MTOR,NPC2,RELA	APH1B,BCL11A,BNIP3,BRCA1,CCL4,CCL5,CCL8,CRYAB,EIF2AK3,FGFR2,HBB,MAPK3,MMP7,NOD2,SOCS2,STAT1,TYMP	17 (5)	5				Ccl2,ERK1/2
FGF13	growth factor		2			1.604	4.83e-11	0.0205	ERK1/2,FGF13,Mapk,STAT1	APH1B,BAD,BRCA1,CCL5,CCL8,EIF2AK3,FGFR2,HGF,MAPK3,MMP7,PDCD1LG2,SOCS1,STAT1,TYMP	14 (4)	3				ERK1/2,MMP13
DRD2	G-protein coupled receptor		2			-0.209	4.98e-11	0.0229	ADORA2A,Akt,ARRB2,CREB1,DRD2,EGFR,ERK,ERK1/2,KDR,MAP2K1/2,Mapk,MAPK1,PRL,STAT3	APH1B,BCL11A,BNIP3,BRCA1,CCL8,CCR2,CCR5,CKB,CLDN4,CRYAB,EIF2AK3,HBB,HLA-DRA,KLRC4-KLRK1/KLRK1,LAG3,MAPK3,PIK3CG,PPP2R1A,PSMB7,RASGRF1,SOCS1,STAT1,TYMP	23 (14)	14	GNAO1	acetophenazine,pipothiazine,progesterone,zuclopenthixol		ERK1/2,Gαi/o,IGFBP3
MGAT3	enzyme		2			-1	5.02e-11	0.0447	CTNNB1,ERK1/2,Jnk,MGAT3,PRKCD	APH1B,BNIP3,BRCA1,CCL4,CCL5,CCL8,COL27A1,EIF2AK3,FGFR2,LFNG,MAPK3,MMP7,NOTCH1,PROM1,SOCS1,TYMP	16 (5)	5				ITGA3	ERK1/2,PRKCD
HLA-DQ	complex		2			1.941	5.04e-11	0.0148	ERK1/2,HLA-DQ,MAP2K1/2,NFATC2	APH1B,BRCA1,CCL4,CCL5,CCL8,CRYAB,EIF2AK3,FGFR2,PIK3CG,SOCS1,SOCS2,STAT1,TYMP	13 (4)	3	CIITA			ERK1/2
IL12 (family)	group		1			-0.333	5.08e-11	0.0001	IL12 (family)	BAD,CCL4,CCL5,CCR5,CD8A,KLRC4-KLRK1/KLRK1,MAPK3,SOCS2,STAT1	9 (1)	1	FCMR,GNAI3,IL12A,IL15,IL23A,SPP1,TRPM2	ADORA3,albuterol,Bay 11-7082,CCL13,IFN alpha/beta,IFNB1,N-formyl-Met-Leu-Phe,PI3Kγ,PTGER3,vasoactive intestinal peptide,VIPR1		CCL3,CCL5,CD69,CD8A,CXCR5,cytokine,DEFB4A/DEFB4B,IL18R1,IL1B,NCR1,NCR3,RAET1E,RAET1G,ULBP2
potassium chloride	chemical drug		2			1.342	5.37e-11	0.0306	CDK2,CREB1,ERK1/2,Mapk,MAPK1,Pkc(s),PLD1,potassium chloride,RELA	APH1B,BCL11A,BNIP3,BRCA1,CCL4,CCL8,CCR2,CCR5,EIF2AK3,FGFR2,HBB,HGF,HLA-DRA,MAPK3,MMP7,NOD2,PROM1,RASGRF1,STAT1,TYMP	20 (9)	9				ERK1/2,FGF10	IL1B
miR-515-5p (and other miRNAs w/seed UCUCCAA)	mature microRNA		3			1.633	5.44e-11	0.0462	Akt,AKT1,Ap1,CHUK,CTNNB1,ERK,ERK1/2,HRAS,IKBKB,JUN,MAPK1,MAPK8,miR-515-5p (and other miRNAs w/seed UCUCCAA),NFkB (complex),NFKBIA,nitric oxide,P38 MAPK,Pkc(s),RHOA,S1PR1,SPHK1	APH1B,BAD,BCL11A,BNIP3,CCL5,CCL8,CCR5,CLDN4,COL27A1,CRYAB,EIF2AK3,FGFR2,GJB2,HBB,HGF,LFNG,NOD2,NOTCH1,PIK3CG,PROM1,PTCH1,SOCS1,SOCS2,TYMP	24 (21)	21
ERRFI1	other		2			-1.043	5.48e-11	0.0457	Akt,EGFR,ERK,ERK1/2,ERRFI1,FOXO1,KRAS,MAPK1,RB1,STAT3,TP73	APH1B,BAD,BCL11A,BNIP3,CCL4,CCL8,CCR5,CLDN3,CLDN4,EIF2AK3,FGFR2,GZMA,HBB,HGF,KLRC4-KLRK1/KLRK1,MMP7,PIK3R3,PROM1,PSMB7,RBX1,SOCS1,SOCS2,TYMP	23 (11)	10	progesterone				collagen,ERK1/2
MKNK2	kinase		2			0.832	5.49e-11	0.0024	EIF4E,ERK1/2,MKNK2	APH1B,BAD,BNIP3,BRCA1,CCL4,CCL5,CCL8,CCR5,EIF2AK3,FGFR2,LAG3,MAPK3,TYMP	13 (3)	2	IGFBP3	Brd4,mir-7		ERK1/2
sodium arsenate	chemical toxicant		2			0.775	5.92e-11	0.0359	ERK1/2,Jnk,MAPK8,P38 MAPK,PRKCD,sodium arsenate	APH1B,BNIP3,BRCA1,CCL4,CCL5,CCL8,EIF2AK3,FGFR2,MAPK3,MMP7,NOTCH1,PROM1,SOCS1,STAT1,TYMP	15 (6)	5				ERK1/2,PRKCD
Vla-4	complex		2			-0.728	5.94e-11	0.0307	Akt,ITGA1,ITGB1,MAPK1,PI3K (complex),RUNX2,SYK,Vla-4	BAD,BCL11A,BRCA1,CCL4,CCR2,CCR5,COL11A1,COL27A1,FGFR2,HBB,MAPK3,MMP7,NOTCH1,PIK3CG,SOCS2,STAT1,TYMP	17 (8)	7	CD44	TNFRSF1A
1,4-phenylenebis(methylene)selenocyanate	chemical toxicant		2			-0.775	6.18e-11	0.0325	1,4-phenylenebis(methylene)selenocyanate,AKT1,ERK1/2,MAPK8,P38 MAPK,PTGS2	APH1B,BAD,BNIP3,BRCA1,CCL8,EIF2AK3,FGFR2,MAPK3,MMP7,NOTCH1,PIK3CG,PROM1,PTCH1,STAT1,TYMP	15 (6)	5				ERK1/2
CD247	transmembrane receptor		2			1	6.68e-11	0.0197	Ap1,CBL,CD247,ERK1/2,MAPK1,Nfat (family),SYK	APH1B,BCL11A,BRCA1,CCL4,CCL8,EIF2AK3,FGFR2,HBB,LAG3,MMP7,NOTCH1,PDCD1LG2,SOCS1,SOCS2,STAT1,TYMP	16 (7)	6	FYN,IL7,methyl-beta-cyclodextrin			CYBA,ERK1/2,IL10,Mucin
TRPC1	ion channel		2			-0.243	6.69e-11	0.046	Akt,EGFR,ERK1/2,MMP2,PRKAA,PRKCD,TRPC1	APH1B,BAD,BNIP3,BRCA1,CCL4,CCL8,CRYAB,EIF2AK3,FGFR2,MAPK3,NOTCH1,PPP2R1A,PROM1,PSMB7,PTCH1,STAT1,TYMP	17 (7)	6	progesterone	candesartan		ERK1/2,MMP2
ITGAL	transmembrane receptor		2	Activated		2.138	7.32e-11	0.0216	ERK,ERK1/2,ITGAL,Notch,PTK2	APH1B,BRCA1,CCL4,CCL5,CCL8,CLDN4,EIF2AK3,FGFR2,GZMA,MAPK3,MMP7,NOTCH1,STAT1,TYMP	14 (5)	5	Brd4,CXCL5,cytokine,ICAM1,Mg2+,Rap1	ciprofloxacin,sunitinib		CD69,ERK1/2,MMP10
SPARC	other		2			-0.853	7.49e-11	0.0479	Akt,AKT1,CTNNB1,ERK1/2,KDR,MAPK1,MMP2,P38 MAPK,SPARC,STAT3,Vegf	APH1B,BAD,BCL11A,BNIP3,BRCA1,CCR5,CLDN4,COL27A1,EIF2AK3,FGFR2,GJB2,HBB,HGF,KLRC4-KLRK1/KLRK1,LAG3,LFNG,MAPK3,NOTCH1,PIK3CG,PPP2R1A,PTCH1,SOCS1	22 (11)	11	crizotinib,dimethyl sulfone,ITGB4,MKNK1	ABCB4,CCR1,cytokine,IL1B,methylmercury		ERK1/2,VIM
LRP1	transmembrane receptor		2			-1.342	7.55e-11	0.0348	Akt,AKT1,CASP8,CREB1,ERK,ERK1/2,LRP1,MAP2K1,MMP2,P38 MAPK,PI3K (complex),PLAU,RELA	APH1B,BAD,BNIP3,CCL4,CCL8,CCR5,CLDN4,CRYAB,EIF2AK3,FGFR2,HGF,HLA-DRA,MAPK3,NOD2,NOTCH1,PPP2R1A,PROM1,RASGRF1,SOCS1,SOCS2	20 (13)	13	A2M	mir-183			Ccl2,ERK1/2,IL1B,MMP2
CXCR5	G-protein coupled receptor		2	Activated		2.138	7.68e-11	0.019	CXCR5,ERK1/2,GNAI2,ITGB1,MAP2K1/2,RAF1	APH1B,BNIP3,BRCA1,CCL4,CCL5,CCL8,CCR5,COL27A1,CRYAB,EIF2AK3,FGFR2,MAPK3,PIK3CG,TYMP	14 (6)	5	IL12 (family),POU2AF1,SMPD1,Tcf7	ACKR2,HLA-G		ERK1/2
digoxin	chemical drug		2			1.732	7.83e-11	0.01	digoxin,ERK1/2,Mapk,SRC (family)	APH1B,BRCA1,CCL4,CCL5,CCL8,EIF2AK3,FGFR2,HGF,MAPK3,MMP7,STAT1,TYMP	12 (4)	3				ERK1/2
GNAT1	enzyme		3			-1.826	8.39e-11	0.045	Akt,Ap1,AR,CDKN1B,CDKN2A,CHUK,CTNNB1,ERK1/2,FOXA2,GLI1,GNAT1,IKBKB,IKBKE,IRF1,IRF3,IRF7,KAT2B,NCOA3,NFkB (complex),NFKB2,NOTCH1,NR3C1,P38 MAPK,RB1,STAT3,TP53,TP73,TWIST1	APH1B,BAD,BCL11A,CCL4,CCL5,CCL8,CCR5,CKB,CLDN4,COL27A1,EIF2AK3,GJB2,GZMA,HGF,HLA-DMB,KLRC4-KLRK1/KLRK1,LAG3,LFNG,MAPK3,NOTCH1,PBX3,PDCD1LG2,PIK3CG,PIK3R3,PROM1,PTCH1,PYCARD,RBX1,SOCS1,SOCS2	30 (28)	27
MMP13	peptidase		2			0.258	8.66e-11	0.017	CXCL12,EGFR,ERK1/2,MMP13	APH1B,BAD,BRCA1,CCL4,CCL8,CRYAB,EIF2AK3,FGFR2,MAPK3,NOTCH1,PROM1,PSMB7,SOCS1,SOCS2,TYMP	15 (4)	4	CAMK2D,CD44,collagen,cytokine,ELF3,FGF13,IGFBP3,IL1B,IL7,KRT17,MMP10,MMP2,MUC1,NOG,parathyroid hormone-related protein,PRKCD,PRSS2,Tnf (family),TNFRSF1A,TNFRSF1B,TPSAB1/TPSB2	ABCB4,apratastat,marimastat,NLRP3,pyrrolidine dithiocarbamate,SPINK1,TFPI2		Ccl2
ENAH	other		2			1.069	9.96e-11	0.0275	Akt,ENAH,ERK1/2,Mapk	APH1B,BAD,BRCA1,CCL4,CCL5,CCL8,EIF2AK3,FGFR2,HGF,MAPK3,MMP7,NOTCH1,STAT1,TYMP	14 (4)	3	medroxyprogesterone acetate			ERK1/2
progesterone	chemical - endogenous mammalian		1			-0.535	9.96e-11	0.005	progesterone	BRCA1,CCL5,CCR2,CCR5,CLDN3,CLDN4,CRYAB,FGFR2,GJB2,HSPA2,MMP7,PYCARD,STAT1,TYMP	14 (1)	1	CGB3 (includes others),IL1B,medroxyprogesterone acetate,PRKCD	deoxynivalenol		ADAMTS1,AMD1,EDNRA,ERK1/2,ERRFI1,EZR,FOXC1,ganglioside GD1a,IL12A,IL15,IL27,LITAF,MMP7,MUC1,PROTEASE,Rap1,RAP1B,SLC5A5,SPINK1,SPP1,TGM1,TNFRSF1A,TRPC1	ABCB4,CCL5,DRD2,ICAM1,IL10,IL12B,LEFTY2,RAPGEF3,TACR1
CXCL5	cytokine		2			0.728	1e-10	0.0282	CREB1,CXCL5,CXCR1,ERK,ERK1/2,Mek,MMP2	APH1B,BAD,BNIP3,BRCA1,CCL4,CCL8,CLDN4,CRYAB,EIF2AK3,HLA-DRA,MAPK3,PPP2R1A,RASGRF1,SOCS1,SOCS2,STAT1,TYMP	17 (7)	6	CCL11,Collagen type II,fluticasone propionate,IL1B,IL22,RNASE1,RNASE2,salmonella minnesota R595 lipopolysaccharides,SPP1	IL10,pyrrolidine dithiocarbamate		Histone h3,ITGAL,MMP2
EBI3	cytokine		1	Activated		2.646	1.02e-10	0.0001	EBI3	HLA-DMB,HLA-DOB,HLA-DPA1,HLA-DRA,LAG3,PDCD1LG2,STAT1	7 (1)	1	fluticasone propionate,IFNB1,IL1B,SATB1	albuterol,formoterol,IL12A		CIITA,ERK1/2,ICAM1,IL10	CCL11,IL22
CCR1	G-protein coupled receptor		2			1.604	1.04e-10	0.0347	CCR1,ERK,ERK1/2,P38 MAPK,VIM	APH1B,BNIP3,BRCA1,CCL4,CCL5,CCL8,CLDN4,EIF2AK3,FGFR2,LFNG,MAPK3,NOTCH1,STAT1,TYMP	14 (5)	5	cardiotoxin,CCL3,hemozoin,IL10,KRT17,LAMA5,MOG,PPIF,RETNLB,SR 144528,TNNI3	17-alpha-ethinylestradiol,CD40LG,ciprofloxacin,CORT,emodin,isopentenyl diphosphate		CCL11,Ccl2,ERK1/2,MMP2,VIM	SPARC,SPP1
1,2-diacylglycerol	chemical - endogenous mammalian		2			1.155	1.11e-10	0.0066	1,2-diacylglycerol,Mapk,Pkc(s),PRKCD	BNIP3,CCL5,CCR2,CCR5,HGF,MAPK3,MMP7,NOTCH1,PROM1,PTCH1,SOCS1,STAT1	12 (4)	3				PRKCD
CDK9	kinase		3			0	1.12e-10	0.0125	AR,ATF4,BCL6,CDK9,CDKN2A,CREB1,CTNNB1,EGFR,EIF4E,EP300,HISTONE,MYOD1,NOTCH1,Nr1h,NR3C1,PGR,PRKAA1,RB1,RCHY1,RUNX2,TP53,TP73,ZBTB7B	BAD,BCL11A,CCL4,CCL5,CD8A,CKB,COL11A1,CRYAB,EIF2AK3,FGFR2,GJB2,GZMA,HBB,HGF,HLA-DOB,HLA-DRA,HSPA2,LAG3,LFNG,MAPK3,MMP7,NOD2,NOTCH1,PBX3,PDCD1LG2,PIK3CG,PIK3R3,PROM1,PSMB7,PTCH1,PYCARD,RASGRF1,RBX1,SOCS2	34 (23)	22	YBX1	BMS-387032		CCL5,CXCL2
VEGFD	growth factor		2			1.291	1.13e-10	0.0465	Akt,ERK1/2,FLT4,KDR,MMP12,P38 MAPK,VEGFD	APH1B,BAD,BNIP3,BRCA1,CCL4,CCL5,CCL8,EIF2AK3,FGFR2,LAG3,MAPK3,NOTCH1,SOCS1,STAT1,TYMP	15 (7)	6				ERK1/2,VEGFC
CTTN	other		2			1	1.14e-10	0.0402	Akt,CBL,CTTN,EGFR,ERK1/2	APH1B,BAD,BRCA1,CCL4,CCL5,CCL8,CCR2,CRYAB,EIF2AK3,FGFR2,MAPK3,NOTCH1,PROM1,PSMB7,STAT1,TYMP	16 (5)	5	CD44,crizotinib,FYN,ginsenoside Rk1,ICAM1,IL22,PRKCD,PTPRJ,Tcf7,VEGFC	CSK,SC-202525		Ccl2,CCL5,CXCL2,ERK1/2,IL1B,Rap1
11alpha-hydroxyprogesterone	chemical - endogenous mammalian		3			0.853	1.22e-10	0.0275	11alpha-hydroxyprogesterone,Akt,AKT1,AR,CAT,CCND1,corticosterone,ERK1/2,FOXO3,glucocorticoid,HSD11B1,HSD11B2,MAPK14,MAPK8,NR3C1,NTRK2,P38 MAPK,Pkc(s),RHOA,Sod	APH1B,BAD,BNIP3,CCR2,CCR5,CLDN3,COL27A1,CRYAB,EIF2AK3,GABRP,GZMA,HGF,HLA-DOB,HLA-DRA,LAG3,MAPK3,MMP7,PIK3CG,PROM1,PTCH1,PYCARD,TYMP	22 (20)	16
SKLB1002	chemical reagent		2			-1.732	1.3e-10	0.0116	ERK1/2,KDR,PTK2,SKLB1002	APH1B,BRCA1,CCL4,CCL5,CCL8,EIF2AK3,FGFR2,LAG3,MAPK3,MMP7,NOTCH1,TYMP	12 (4)	3					ERK1/2
FERMT2	other		2			0.258	1.3e-10	0.0415	Akt,ERK1/2,FERMT2,ITGB1,RAS	APH1B,BAD,BNIP3,BRCA1,CCL4,CCL5,CCL8,CLDN4,COL27A1,EIF2AK3,FGFR2,MAPK3,NOTCH1,STAT1,TYMP	15 (5)	4	SATB1			ERK1/2
pegdinetanib	biologic drug		2			-1.508	1.33e-10	0.0048	ERK1/2,KDR,pegdinetanib	APH1B,BRCA1,CCL4,CCL5,CCL8,EIF2AK3,FGFR2,LAG3,MAPK3,NOTCH1,TYMP	11 (3)	2					ERK1/2
FYN	kinase		2			0.962	1.34e-10	0.0226	Akt,AKT1,CD28,CREBBP,CTNNB1,EGFR,ERK,ERK1/2,FYN,HRAS,IRF7,Jnk,Map3k7,MAPT,Nfat (family),NFE2L2,NFkB (complex),NOS2,NTRK2,P38 MAPK,PAK2,PI3K (complex),PIK3CA,PIK3CG,PRKCD,RAF1,RAS,SNCA,STAT,STAT1,STAT3,SYK	APH1B,BAD,BRCA1,CALML5,CCL4,CCL8,CD8A,CD8B,CKB,CLDN4,CRYAB,EIF2AK3,FGFR2,GJB2,GZMA,HBB,HLA-DRA,KLRC4-KLRK1/KLRK1,LFNG,NOD2,NOTCH1,PDCD1LG2,PROM1,PSMB7,PYCARD,SOCS1,TYMP	27 (32)	32	BCR-ABL1,IL7,medroxyprogesterone acetate,myristic acid,NCR1,NCR3	Tcf7		BCL10,Ccl2,CD244,CD247,CTTN,ERK1/2,IL1B,ITGB4,NLRP3,PRKCD,PTPRJ
Pmaip1	other		3			0.243	1.34e-10	0.0228	AKT1,BAK1,BCL2L1,CASP7,CASP8,CASP9,CDKN1B,ERK1/2,IRF3,Mapk,MAPK8,P38 MAPK,PAK2,PARP1,Pmaip1,Rb,SMPD1,TRAF2	APH1B,BAD,BCL11A,BNIP3,CCL5,CCR5,CKB,EIF2AK3,FGFR2,HGF,LAG3,MAPK3,PBX3,PROM1,PTCH1,SOCS2,TYMP	17 (18)	14	DDX58,IFN alpha/beta	PSMB11
cediranib	chemical drug		2			-1.508	1.38e-10	0.0049	cediranib,ERK1/2,KDR	APH1B,BRCA1,CCL4,CCL5,CCL8,EIF2AK3,FGFR2,LAG3,MAPK3,NOTCH1,TYMP	11 (3)	2					ERK1/2
ANXA5	transporter		2		biased	-0.775	1.41e-10	0.0361	ANXA5,ERK1/2,F2,MAP2K1/2,RAF1,RAS	APH1B,BNIP3,BRCA1,CCL4,CCL5,CCL8,CLDN4,CRYAB,EIF2AK3,FGFR2,MAPK3,PDCD1LG2,PIK3CG,STAT1,TYMP	15 (6)	5	IFNB1,MKNK1				cytokine,ERK1/2
SRCIN1	other		2			-0.577	1.43e-10	0.0137	ERK1/2,RAS,SRCIN1	APH1B,BNIP3,BRCA1,CCL4,CCL5,CCL8,CLDN4,EIF2AK3,FGFR2,MAPK3,STAT1,TYMP	12 (3)	2					ERK1/2
physostigmine	chemical drug		2			1.941	1.46e-10	0.0227	ERK1/2,MMP2,P38 MAPK,physostigmine	APH1B,BNIP3,BRCA1,CCL4,CCL5,CCL8,EIF2AK3,FGFR2,MAPK3,PPP2R1A,SOCS1,STAT1,TYMP	13 (4)	3				ERK1/2	CHRM1,MMP2
candesartan	chemical drug		2			-1.414	1.61e-10	0.0351	AGTR1,AKT1,Calcineurin protein(s),candesartan,CREB1,ERK1/2,MAPK1,MMP2	APH1B,BAD,BCL11A,BNIP3,BRCA1,CCL4,CCL8,EIF2AK3,HBB,HGF,HLA-DRA,NOTCH1,PPP2R1A,PROM1,RASGRF1,SOCS1,SOCS2,TYMP	18 (8)	7				MMP2	Ccl2,ERK1/2,Fibrin,ICAM1,SPP1,TRPC1
GLP1R	G-protein coupled receptor		2			0.943	2.12e-10	0.0482	Akt,AMPK,CREB1,ERK1/2,GLP1R,GNAS,Mapk	APH1B,BAD,BNIP3,BRCA1,CCL4,CCL5,CCL8,EIF2AK3,HGF,HLA-DRA,MAPK3,MMP7,NOTCH1,PTCH1,RASGRF1,SOCS2,STAT1,TYMP	18 (7)	6				corticotropin,ERK1/2
NEK1	kinase		3			-1.606	2.2e-10	0.0331	AR,BMP4,CARD9,EPAS1,ERK1/2,FGFR1,Hif,HIF1A,NEK1,PRKAA,PRKCD,PRKCI,TAZ,VEGFA,VHL	APH1B,BNIP3,BRCA1,CCR2,CCR5,CKB,CLDN3,CLDN4,EIF2AK3,GABRP,HGF,KLRC4-KLRK1/KLRK1,LAG3,MAPK3,MMP7,PIK3CG,PROM1,STAT1,TYMP	19 (15)	13
delphinidin	chemical - endogenous non-mammalian		2			-1.508	2.21e-10	0.0076	delphinidin,ERK1/2,KDR	APH1B,BRCA1,CCL4,CCL5,CCL8,EIF2AK3,FGFR2,LAG3,MAPK3,NOTCH1,TYMP	11 (3)	2					ERK1/2,ICAM1
leucine-2-alanine enkephalin	chemical drug		2			1.941	2.63e-10	0.0386	ERK,ERK1/2,leucine-2-alanine enkephalin,Mapk	APH1B,BRCA1,CCL4,CCL5,CCL8,CLDN4,EIF2AK3,FGFR2,HGF,MAPK3,MMP7,STAT1,TYMP	13 (4)	3				ERK1/2	OPRM1
CYBA	enzyme		2			0.535	2.73e-10	0.0496	AKT1,CYBA,CYBB,ERK1/2,P38 MAPK	APH1B,BAD,BNIP3,BRCA1,CCL4,CCL5,CCL8,EIF2AK3,FGFR2,MAPK3,NOTCH1,PROM1,STAT1,TYMP	14 (5)	4	CD247,IL1B,IL22,N-formyl-Met-Leu-Phe	alefacept		ERK1/2
Rap1	group		2			0.229	2.81e-10	0.041	Akt,ERK,ERK1/2,ITGAL,Mapk,MAPK1,Mek,Nfat (family),P38 MAPK,PLCE1,RAF1,Rap1,RAS,RHOA,SRF	APH1B,BAD,BCL11A,BNIP3,CCL8,CCR2,CLDN3,CLDN4,CRYAB,EIF2AK3,FGFR2,HBB,HGF,LAG3,MAPK3,NOTCH1,PDCD1LG2,PIK3CG,SOCS2	19 (15)	14	8-cyclopentyl-1,3-dimethylxanthine,BCR-ABL1,CCL11,CTTN,CXCL2,GNAO1,lipoarabinomannan,N-formyl-Met-Leu-Phe,progesterone,RAPGEF2,RASGRP3	ESI-09		ITGAL	ERK1/2
parathyroid hormone-related protein	biologic drug		2			1.508	2.83e-10	0.0082	ERK1/2,KDR,parathyroid hormone-related protein	APH1B,BRCA1,CCL4,CCL5,CCL8,EIF2AK3,FGFR2,LAG3,MAPK3,NOTCH1,TYMP	11 (3)	2				ERK1/2,MMP13
ROBO 1/2	group		3	Inhibited		-2.183	2.99e-10	0.0479	DCC,ERK1/2,ITGB2,Jnk,MAPK8,ROBO 1/2,STAT6,TP73,VASP	APH1B,BRCA1,CCL4,CCL5,CCL8,CRYAB,EIF2AK3,FGFR2,HLA-DMB,MAPK3,NOTCH1,PIK3R3,PTCH1,RBX1,SOCS2,STAT1,TYMP	17 (9)	7
11beta-hydroxyprogesterone	chemical - endogenous mammalian		3			1.279	3.03e-10	0.0338	11beta-hydroxyprogesterone,Akt,AKT1,AR,CAT,CCND1,corticosterone,ERK1/2,FOXO3,glucocorticoid,HSD11B1,HSD11B2,MAPK14,MAPK8,Nfat (family),NR3C2,NTRK2,P38 MAPK,Pkc(s),RELA,RHOA,Sod	APH1B,BAD,BNIP3,CCL5,CCR2,CCR5,CLDN3,COL27A1,CRYAB,EIF2AK3,GABRP,HGF,HLA-DOB,HLA-DRA,MMP7,NOD2,PDCD1LG2,PIK3CG,PROM1,PTCH1,PYCARD,TYMP	22 (22)	18
SPINK7	other		2			-1.387	3.12e-10	0.0286	CASP8,ELAVL1,ERK,MMP2,PLAU,SPINK7	CCL4,CCL5,CCR5,CLDN3,CLDN4,HBB,HGF,PIK3CG,PPP2R1A,PROM1,SOCS1,STAT1,TYMP	13 (6)	5					MMP2
Klrk1	transmembrane receptor		1		biased	1.633	3.24e-10	0.0001	Klrk1	CCL4,CCL5,CCR5,GZMA,LAG3,STAT1	6 (1)	1	IL15	RAET1E		CCL5,ERK1/2,IL10,IL18R1,SPP1
PIM	group		2			-1.291	3.3e-10	0.0405	AR,ERK1/2,PIM,PIM1,PIM2,TSC2	APH1B,BRCA1,CCL4,CCL8,CLDN3,CRYAB,EIF2AK3,FGFR2,HGF,MAPK3,NOTCH1,PTCH1,SOCS1,STAT1,TYMP	15 (6)	5					ERK1/2
NEU1	enzyme		2			1.941	3.36e-10	0.0094	EGFR,ERK1/2,NEU1	APH1B,BRCA1,CCL4,CCL5,CCL8,CRYAB,EIF2AK3,FGFR2,MAPK3,NOTCH1,PROM1,PSMB7,TYMP	13 (3)	2				ERK1/2
TRPM2	ion channel		2			0.277	3.44e-10	0.0345	AKT1,calpain,ERK1/2,HDAC5,TRPM2	APH1B,BAD,BRCA1,CCL4,CCL5,CCL8,EIF2AK3,FGFR2,HLA-DRA,MAPK3,NOTCH1,PROM1,TYMP	13 (5)	4	filgrastim			CXCL3,ERK1/2,IL12 (family),IL12B,IL1B
KLRF1	transmembrane receptor		3			1.569	3.73e-10	0.0412	Akt,AKT1,CTNNB1,CTTN,EP300,ERK,ERK1/2,FOXO1,IKZF1,KLRF1,MAP3K8,Mapk,MAPK1,MYD88,Nfat (family),NFkB (complex),NFKBIA,NLRP3,P38 MAPK,PI3K (complex),POU2AF1,PRKCD,RAS,REL,RELA,STAT3,SYK,SYK/ZAP	APH1B,BAD,BCL11A,CCL4,CCL5,CCL8,CCR2,CCR5,CD8A,CLDN4,COL27A1,FGFR2,GZMA,HGF,KLRC4-KLRK1/KLRK1,LAG3,LFNG,MMP7,NOD2,NOTCH1,PDCD1LG2,PIK3CG,PROM1,PYCARD,RASGRF1,TYMP	26 (28)	26		filgrastim
TLR3/4	group		2	Activated		2.887	3.77e-10	0.0086	IFN alpha/beta,IL12 (complex),IL15,TLR3/4	CCL4,CCL5,CCR2,CCR5,CD8A,KLRC4-KLRK1/KLRK1,MAPK3,PIK3R3,RBX1,SOCS1,SOCS2,STAT1	12 (4)	3				IFN alpha/beta,IL15
PLEC	other		2			1.387	4.17e-10	0.0476	ERK1/2,P38 MAPK,PLEC,PTK2,RHOA	APH1B,BNIP3,BRCA1,CCL4,CCL5,CCL8,EIF2AK3,FGFR2,MAPK3,MMP7,PIK3CG,STAT1,TYMP	13 (5)	4	CCL5	TRIM24		ERK1/2
SEW 2871	chemical reagent		2			1.732	4.21e-10	0.025	ERK,ERK1/2,S1PR1,SEW 2871	APH1B,BRCA1,CCL4,CCL5,CCL8,CLDN4,EIF2AK3,FGFR2,HGF,MAPK3,STAT1,TYMP	12 (4)	3				ERK1/2
SPINK1	other		2			0	4.52e-10	0.0153	EGFR,MMP1,MMP2,MMP3,MMP8,PI3K (complex),SPINK1	BAD,BRCA1,CLDN3,CRYAB,FGFR2,HGF,MMP7,NOTCH1,PIK3CG,PPP2R1A,PROM1,PSMB7,SOCS1,TYMP	14 (7)	6	progesterone				MMP13,MMP2,MMP8,PRSS2
nucleoside triphosphate	chemical - endogenous mammalian		3			1.155	4.58e-10	0.0301	CASP8,CTSB,CTSD,ERK1/2,nucleoside triphosphate,P2RY12,P2RY14,P2y Receptor,RHOA	APH1B,BAD,BRCA1,CCL4,CCL5,CCL8,CCR5,EIF2AK3,FGFR2,MAPK3,PIK3CG,TYMP	12 (9)	6				P2y Receptor
gamma tocopherol	chemical drug		2			-0.832	4.58e-10	0.0416	AKT1,ERK1/2,gamma tocopherol,PTGS2	APH1B,BAD,BRCA1,CCL4,CCL5,CCL8,EIF2AK3,FGFR2,MAPK3,NOTCH1,PIK3CG,PROM1,TYMP	13 (4)	3					ERK1/2
oligomycin A	chemical - endogenous non-mammalian		2			0.832	4.58e-10	0.0231	ERK1/2,KRAS,oligomycin A	APH1B,BNIP3,BRCA1,CCL4,CCL5,CCL8,CRYAB,EIF2AK3,FGFR2,MAPK3,MMP7,STAT1,TYMP	13 (3)	2				ERK1/2
PRSS2	peptidase		2			0	4.94e-10	0.0003	MMP1,MMP13,MMP2,MMP3,MMP8,PRSS2	BAD,BRCA1,CCL4,CCL5,CLDN3,FGFR2,HGF,MMP7,PPP2R1A,SOCS1	10 (6)	5		devazepide,SPINK1		MMP13,MMP2,MMP8
LAMC1	other		2	Activated		2.309	4.97e-10	0.0329	ERK1/2,LAMC1,Pkc(s),PTK2	APH1B,BRCA1,CCL4,CCL5,CCL8,CCR2,CCR5,EIF2AK3,FGFR2,MAPK3,MMP7,TYMP	12 (4)	3	CD44,MKNK1	sunitinib		ERK1/2	VIM
CGP77675	chemical - kinase inhibitor		2	Inhibited		-2.309	5.11e-10	0.0278	CGP77675,ERK1/2,JAK2,Jnk,SRC (family),STAT	APH1B,BRCA1,CCL4,CCL5,CCL8,EIF2AK3,FGFR2,MAPK3,SOCS1,SOCS2,STAT1,TYMP	12 (6)	5					ERK1/2
dichlorodiphenyl dichloroethylene	chemical toxicant		2			0.775	5.61e-10	0.0446	AR,dichlorodiphenyl dichloroethylene,ERK1/2,NR1I2,NR1I3,VASP	APH1B,BRCA1,CCL4,CCL5,CCL8,CLDN3,EIF2AK3,HGF,MAPK3,NOTCH1,PSMB7,PTCH1,SOCS1,STAT1,TYMP	15 (6)	5				ERK1/2
perindopril	chemical drug		2	Inhibited		-2.309	5.69e-10	0.0318	ERK,ERK1/2,perindopril,Sod	APH1B,BRCA1,CCL4,CCL5,CCL8,CLDN4,EIF2AK3,FGFR2,HLA-DRA,MAPK3,STAT1,TYMP	12 (4)	3				Sod	ERK1/2,TRIM63
mir-133	microRNA		2			-1.387	6.8e-10	0.0463	ERK1/2,mir-133,PRDM16,SPP1,ZEB2	APH1B,BAD,BRCA1,CCL8,CCR2,EIF2AK3,GZMA,HGF,MAPK3,MMP7,NOTCH1,STAT1,TYMP	13 (5)	4				CXCL3	ERK1/2,HLA-G,PRDM16,SPP1
F11R	other		2	Activated		2.111	6.91e-10	0.0158	ERK1/2,F11R,RHOA,SRC (family)	APH1B,BRCA1,CCL4,CCL5,CCL8,EIF2AK3,FGFR2,MAPK3,PIK3CG,STAT1,TYMP	11 (4)	3	IL22			ERK1/2
SND1-BRAF	fusion gene/product		2	Activated		2.309	7.63e-10	0.0366	ERK,ERK1/2,MAP2K1/2,SND1-BRAF	APH1B,BRCA1,CCL4,CCL5,CCL8,CLDN4,EIF2AK3,FGFR2,MAPK3,PIK3CG,STAT1,TYMP	12 (4)	3				ERK1/2
ibutamoren	chemical drug		2			0.577	7.63e-10	0.0282	AKT1,ERK1/2,ibutamoren	APH1B,BAD,BRCA1,CCL4,CCL5,CCL8,EIF2AK3,FGFR2,MAPK3,NOTCH1,PROM1,TYMP	12 (3)	2				ERK1/2
SOS2	other		2			1.387	8.32e-10	0.0383	Akt,ERK1/2,RAS,SOS2	APH1B,BAD,BNIP3,CCL4,CCL5,CCL8,CLDN4,EIF2AK3,FGFR2,MAPK3,NOTCH1,STAT1,TYMP	13 (4)	3	methylmercury			ERK1/2
DRD3	G-protein coupled receptor		2			1.069	9.63e-10	0.0431	AKT1,DRD3,ERK1/2,MAPK1	APH1B,BAD,BCL11A,BRCA1,CCL4,CCL8,EIF2AK3,FGFR2,HBB,NOTCH1,PROM1,SOCS2,STAT1,TYMP	14 (4)	3				ERK1/2
collagenase	group		2			0	9.94e-10	0.0009	collagenase,MMP1,MMP2,MMP3,MMP8	BAD,BRCA1,CCL4,CCL5,CLDN3,FGFR2,HGF,MMP7,PPP2R1A,SOCS1	10 (5)	5	ELF3,IL1B			CCL11,Ccl2,CXCL2,CXCL3,ICAM1,PTX3
delta-tocopherol	chemical - endogenous mammalian		2			-0.577	1.04e-09	0.0354	AKT1,delta-tocopherol,ERK1/2	APH1B,BAD,BRCA1,CCL4,CCL5,CCL8,EIF2AK3,FGFR2,MAPK3,NOTCH1,PROM1,TYMP	12 (3)	2					ERK1/2
AFDN	other		2			-1.508	1.2e-09	0.0217	AFDN,ERK1/2,KDR	APH1B,BRCA1,CCL4,CCL5,CCL8,EIF2AK3,FGFR2,LAG3,MAPK3,NOTCH1,TYMP	11 (3)	2					ERK1/2
C1QTNF12	other		2			0.577	1.21e-09	0.0395	AKT1,C1QTNF12,ERK1/2	APH1B,BAD,BRCA1,CCL4,CCL5,CCL8,EIF2AK3,FGFR2,MAPK3,NOTCH1,PROM1,TYMP	12 (3)	2				ERK1/2	Ccl2,IL1B
glycosphingolipid	chemical - other		3			1.528	1.25e-09	0.0482	APH1A,CD44,CTTN,ERK,ERK1/2,glycosphingolipid,IRF3,LYN,Mapk,MAPK1,NFkB (complex),PI3K (complex),Pkc(s),PRKCD,Secretase gamma,STAT1,STAT3	APH1B,BNIP3,CCL4,CCL5,CCL8,CCR2,CCR5,CD8A,CD8B,CLDN4,EIF2AK3,FGFR2,HBB,HGF,KLRC4-KLRK1/KLRK1,LAG3,NOTCH1,PDCD1LG2,PIK3CG,SOCS1,TYMP	21 (17)	16
miR-133a-3p (and other miRNAs w/seed UUGGUCC)	mature microRNA		2			0.577	1.27e-09	0.0349	AKT1,ERK1/2,miR-133a-3p (and other miRNAs w/seed UUGGUCC)	APH1B,BAD,BRCA1,CCL4,CCL5,CCL8,EIF2AK3,FGFR2,MAPK3,NOTCH1,PROM1,TYMP	12 (3)	2				ERK1/2	CXCL3
MVP	other		2			-1.732	1.31e-09	0.0298	Ap1,ERK1/2,Mek,MVP	APH1B,BRCA1,CCL4,CCL5,CCL8,CRYAB,EIF2AK3,FGFR2,MAPK3,MMP7,SOCS1,TYMP	12 (4)	3	YBX1	filgrastim		CXCL2,CXCL3,IL1B	ERK1/2
ICL1-9	chemical reagent		2			0.832	1.38e-09	0.0333	ADRB2,EGFR,ERK1/2,ICL1-9	APH1B,BRCA1,CCL4,CCL8,CCR2,CRYAB,EIF2AK3,FGFR2,MAPK3,NOTCH1,PROM1,PSMB7,TYMP	13 (4)	3				ERK1/2
ciprofloxacin	chemical drug		2			0	1.41e-09	0.0163	ciprofloxacin,CYP1A2,ERK1/2,MMP2,TYR	APH1B,BRCA1,CCL4,CCL8,CCR2,EIF2AK3,FGFR2,MAPK3,PPP2R1A,SOCS1,SOCS2,TYMP	12 (5)	4				ERK1/2,LGMN,MMP2,SPP1	CCR1,ICAM1,IL23A,ITGAL,MFGE8,VIM
CD69	transmembrane receptor		2			0.577	1.51e-09	0.0378	CASP8,CD69,ERK1/2,SYK	APH1B,BRCA1,CCL4,CCL5,CCL8,CCR5,EIF2AK3,FGFR2,MAPK3,NOTCH1,SOCS1,TYMP	12 (4)	4	CD40LG,CD44,cytokine,ICAM1,IFN alpha/beta,IL12 (family),IL15,IL27,IL27RA,IL7,ITGAL,metronidazole,NCR1,NLRP3,SATB1,Tcf7,TNFRSF1B	alefacept,davunetide,filgrastim,IRF6,POU2AF1,PTPRJ,sunitinib		ERK1/2,MUC5AC,Tnf (family)	CCL5
GJB1	transporter		2			-1.265	1.54e-09	0.0118	ERK1/2,GJB1	APH1B,BRCA1,CCL4,CCL5,CCL8,EIF2AK3,FGFR2,GJB2,MAPK3,TYMP	10 (2)	2					ERK1/2
CN585	chemical reagent		3			-1.633	1.56e-09	0.0382	AKT1,APP,Calcineurin protein(s),CN585,CREB1,CSF2,ERK1/2,MAP2K1/2,Nfat (family),NFAT5,NFATC2,NFkB (complex),NFKBIA,PPP3R1,RACK1,RAS,STAT3,TLR2,TLR4,YBX1	APH1B,BAD,BNIP3,CCL4,CCL5,CCL8,CCR2,CCR5,CD8A,CLDN4,FGFR2,HBB,HLA-DMB,HSPA2,KLRC4-KLRK1/KLRK1,LAG3,PDCD1LG2,PDE9A,PIK3CG,PTCH1,PYCARD,RASGRF1,SOCS2,TYMP	24 (20)	19
Integrin alpha 6 beta 1	complex		2	Activated		2.714	1.66e-09	0.0295	ERK1/2,IKK (complex),ILK,Integrin alpha 6 beta 1,Mapk	APH1B,CCL4,CCL5,CCL8,EIF2AK3,FGFR2,HGF,MAPK3,NOTCH1,STAT1,TYMP	11 (5)	4				ERK1/2
TGM1	enzyme		2			0.905	1.71e-09	0.0271	ERK1/2,MAPK8,TGM1	APH1B,BRCA1,CCL4,CCL5,CCL8,EIF2AK3,FGFR2,MAPK3,MMP7,PTCH1,TYMP	11 (3)	2	IL1B,PRKCD,progesterone	GTP		ERK1/2
8-cyclopentyl-1,3-dimethylxanthine	chemical reagent		2			-1.897	1.71e-09	0.0119	8-cyclopentyl-1,3-dimethylxanthine,ERK1/2,RAP1A	APH1B,BRCA1,CCL4,CCL5,CCL8,EIF2AK3,FGFR2,MAPK3,MMP7,TYMP	10 (3)	2				Rap1	ERK1/2
MIP1	group		3			0.894	1.82e-09	0.0392	Akt,CCL15,CCL3,CCL4,CREB1,ERK,ICAM1,IRF3,Jnk,Mapk,MAPK1,MAPK14,MIP1,NFKB1,PI3K (complex),PRKCD,STAT1,STAT3	BAD,BCL11A,BRCA1,CCR5,CLDN4,CRYAB,FGFR2,HBB,HGF,HLA-DRA,KLRC4-KLRK1/KLRK1,LAG3,MMP7,PDCD1LG2,PIK3CG,PROM1,PTCH1,RASGRF1,STAT1,TYMP	20 (18)	16
AM966	chemical reagent		2			-1.265	1.84e-09	0.0147	AM966,ERK1/2,FRS2	APH1B,BRCA1,CCL4,CCL5,CCL8,EIF2AK3,FGFR2,MAPK3,PROM1,TYMP	10 (3)	2					ERK1/2,FRS2,Gαi/o
EDNRA	transmembrane receptor		2			-0.832	1.89e-09	0.042	EDNRA,MAPK1,PI3K (complex),RAS,Sod	BCL11A,BNIP3,CCL4,CCL5,CLDN4,HBB,HLA-DRA,MAPK3,NOTCH1,PIK3CG,SOCS2,STAT1,TYMP	13 (5)	4	prednisolone,progesterone	atrasentan,sitaxsentan,sulfisoxazole		ICAM1,MMP2	Sod
NDST1	enzyme		2			0.277	1.89e-09	0.0416	ERK1/2,KDR,MAPK1,NDST1	APH1B,BCL11A,BRCA1,CCL4,CCL8,EIF2AK3,FGFR2,HBB,LAG3,NOTCH1,SOCS2,STAT1,TYMP	13 (4)	3		EXT1		ERK1/2
Ki16425	chemical reagent		2			-1.265	2.18e-09	0.0162	ERK1/2,FRS2,Ki16425	APH1B,BRCA1,CCL4,CCL5,CCL8,EIF2AK3,FGFR2,MAPK3,PROM1,TYMP	10 (3)	2					ERK1/2,FRS2,Gαi/o
GHRHR	G-protein coupled receptor		2			1.732	2.23e-09	0.0319	ERK1/2,GHRHR,Mapk	APH1B,BRCA1,CCL4,CCL5,CCL8,EIF2AK3,FGFR2,HGF,MAPK3,MMP7,STAT1,TYMP	12 (3)	2				ERK1/2
PPP1R3A	phosphatase		2			1.508	2.33e-09	0.0188	26s Proteasome,ERK1/2,PPP1R3A	APH1B,BRCA1,CCL4,CCL5,CCL8,EIF2AK3,FGFR2,MAPK3,NOTCH1,STAT1,TYMP	11 (3)	2				ERK1/2
IL15	cytokine		1	Activated		2.53	2.5e-09	0.0066	IL15	CCL4,CCL5,CCR2,CD8A,KLRC4-KLRK1/KLRK1,MAPK3,PIK3R3,RBX1,SOCS1,SOCS2	10 (1)	1	IFN alpha/beta,IL1B,IL7,medroxyprogesterone acetate,progesterone,TLR2/TLR4,TLR3/4	Bay 11-7082,CORT,KRT17,sulfasalazine		CCL11,Ccl2,CCL3,CCL5,CD44,CD69,CD8A,CXCL2,ENO1,ERK1/2,GPC1,IFNB1,IL10,IL12 (family),IL12B,IL18R1,Klra7 (includes others),Klrk1,MICA,MKNK1,NCR1,NCR3,PTPRJ,RAET1E,RAET1G,Tnf (family),ULBP2	CAMK2D,IL22
IFNB1	cytokine		1			1	2.72e-09	0.002	IFNB1	CCL4,CCL5,CCR5,KLRC4-KLRK1/KLRK1,NOD2,NOTCH1,PTCH1,SOCS1,STAT1	9 (1)	1	DDX3X,IL15,lipoarabinomannan,mir-183,monophosphoryl lipid A,poly(U)RNA,PTPRJ,TLR7/8,TNFRSF1B,TRIM24	GAS6,prednisolone,SAFB,TRIM8		ANXA5,Ccl2,CCL3,CCL5,EBI3,IL12A,IL27,MHC,MKNK1,PRKCD	CXCL2,CXCL3,IL12 (family),IL12B,IL1B,MMP2,SPP1
ELF1	transcription regulator		2			-1.941	2.83e-09	0.034	ELF1,ERK1/2,FCER1G,MAPK1	APH1B,BCL11A,BRCA1,CCL4,CCL5,CCL8,EIF2AK3,FGFR2,HBB,MAPK3,SOCS2,STAT1,TYMP	13 (4)	3				TEK	ERK1/2,IL10
CSPG4	other		2			1.508	2.99e-09	0.0427	BCAR1,CSPG4,ERK1/2,PRKCZ,RHOA	APH1B,BRCA1,CCL4,CCL5,CCL8,EIF2AK3,FGFR2,MAPK3,MMP7,PIK3CG,TYMP	11 (5)	4	cuprizone			ERK1/2
RO4927350	chemical - kinase inhibitor		2			-1.508	2.99e-09	0.0499	ERK1/2,MAP2K1,MAP2K1/2,RO4927350	APH1B,BAD,BRCA1,CCL4,CCL5,CCL8,EIF2AK3,FGFR2,MAPK3,PIK3CG,TYMP	11 (4)	3					ERK1/2
EXT1	enzyme		2			1.265	3.05e-09	0.0215	ERK1/2,EXT1,LRP6	APH1B,BRCA1,CCL4,CCL5,CCL8,EIF2AK3,FGFR2,MAPK3,MMP7,TYMP	10 (3)	2	filgrastim			ERK1/2	NDST1
myristic acid	chemical - endogenous mammalian		2			1.508	3.07e-09	0.0449	CAT,ERK1/2,FYN,myristic acid,SRC (family)	APH1B,BRCA1,CCL4,CCL5,CCL8,EIF2AK3,FGFR2,HLA-DRA,MAPK3,STAT1,TYMP	11 (5)	4				ERK1/2,FYN
atropine	chemical drug		2			1.604	3.22e-09	0.0279	acetylcholine,atropine,CREB1,ERK1/2,GAST,NOS1	APH1B,BNIP3,BRCA1,CCL4,CCL5,CCL8,EIF2AK3,HLA-DRA,MAPK3,MMP7,RASGRF1,SOCS1,SOCS2,TYMP	14 (6)	5				ERK1/2	CHRM1
RASGRP4	other		2			0.577	3.23e-09	0.0367	ERK1/2,HRAS,RASGRP4	APH1B,BRCA1,CCL4,CCL5,CCL8,EIF2AK3,FGFR2,GJB2,MAPK3,NOTCH1,SOCS2,TYMP	12 (3)	2				ERK1/2
kynurenic acid	chemical - endogenous mammalian		2			-1.265	3.37e-09	0.0219	CHRNA7,ERK1/2,kynurenic acid	APH1B,BRCA1,CCL4,CCL5,CCL8,EIF2AK3,FGFR2,KLRC4-KLRK1/KLRK1,MAPK3,TYMP	10 (3)	2	L-kynurenine				ERK1/2
SEMA3F	other		2	Inhibited		-2.111	3.61e-09	0.0433	ERK1/2,ILK,RHOA,SEMA3F	APH1B,BRCA1,CCL4,CCL5,CCL8,EIF2AK3,FGFR2,MAPK3,NOTCH1,PIK3CG,TYMP	11 (4)	3					ERK1/2,MMP2
Trail-R	group		2			1.265	3.71e-09	0.0221	CASP8,ERK1/2,Trail-R	APH1B,BRCA1,CCL4,CCL5,CCL8,CCR5,EIF2AK3,FGFR2,MAPK3,TYMP	10 (3)	2				ERK1/2
AMD1	enzyme		2			-1.265	3.96e-09	0.0024	AMD1,CCND1,CDK4,MMP2,PLAU	BRCA1,CCL5,CCR5,COL27A1,HGF,NOTCH1,PIK3CG,PPP2R1A,SOCS1,TYMP	10 (5)	4	progesterone			MMP2
FGF10	growth factor		2			1.732	4.43e-09	0.0464	ERK1/2,FGF10,FGFR1,FGFR3,SRC (family)	APH1B,BRCA1,CCL4,CCL5,CCL8,FGFR2,HGF,LFNG,MAPK3,NOTCH1,STAT1,TYMP	12 (5)	5	CCL11,potassium chloride			CTSH,ERK1/2,FGFR3,MUC5AC
FCMR	other		2			1.897	4.5e-09	0.0273	CASP8,ERK1/2,FCMR	APH1B,BRCA1,CCL4,CCL5,CCL8,CCR5,EIF2AK3,FGFR2,MAPK3,TYMP	10 (3)	2		bortezomib,filgrastim		ERK1/2,IL12 (family)
PAPSS1-BRAF	fusion gene/product		2			1.897	4.64e-09	0.0278	ERK1/2,MAP2K1/2,PAPSS1-BRAF	APH1B,BRCA1,CCL4,CCL5,CCL8,EIF2AK3,FGFR2,MAPK3,PIK3CG,TYMP	10 (3)	2				ERK1/2
[truncated: 1,047 more rows]
